# Supplementary material for: Engineering kinetics of TLR7/8 agonist release from bottlebrush prodrugs enables tumor-focused immune stimulation
Source: Sci Adv. 2023 Apr 19;9(16):eadg2239. doi: 10.1126/sciadv.adg2239 (PMC10115420; doi:10.1126/sciadv.adg2239)
Supplement: Supplementary file 2 — Table S4 [file sciadv.adg2239_table_s4.zip]

Archive with 1 entries (1 files):
- adg2239_Table_S4.xlsx
