# Supplementary material for: Engineering kinetics of TLR7/8 agonist release from bottlebrush prodrugs enables tumor-focused immune stimulation
Source: Sci Adv. 2023 Apr 19;9(16):eadg2239. doi: 10.1126/sciadv.adg2239 (PMC10115420; doi:10.1126/sciadv.adg2239)
Supplement: Supplementary file 2 — Table S4 [file sciadv.adg2239_table_s4.zip › adg2239_Table_S4.xlsx]

## Sheet: Fig6B-Proportion Analysis
Cell Subset Compositional Analysis, related to Fig. 6B, comparisons annotated in the figure are highlighted in yellow
cluster	groups2compare	dirich.pval	dirich.pval.adj	star.dirich.pval.adj	fisher.pval	fisher.pval.adj	star.fisher.pval.adj	consensus (dirich&fisher)
macro_Spp1	polymerVSdrug	3.43684e-07	4.12421e-06	***	1.61431e-120	1.54974e-119	***	yes
NK_proliferating	polymerVSdrug	0.74666	0.779124		0.26179	0.299188
DC_activated	polymerVSdrug	0.359893	0.430343		3.33597e-08	6.96202e-08	***
macro_proliferating	polymerVSdrug	0.18448	0.239325		0.000823642	0.00131783	**
NK	polymerVSdrug	0.587209	0.640592		0.0765365	0.0992906	.
Tcell	polymerVSdrug	0.8371	0.8371		0.238585	0.279319
DC	polymerVSdrug	0.173358	0.231145		1.16396e-05	2.14884e-05	***
osteoclast	polymerVSdrug	0.290331	0.35733		7.07079e-08	1.41416e-07	***
Tcell_proliferating	polymerVSdrug	0.685283	0.730969		0.634074	0.647565
fibroblast	polymerVSdrug	0.0366868	0.0550301	.	1.48786e-09	3.40083e-09	***
mono_macro	polymerVSdrug	0.0267623	0.0442962	*	1.41497e-21	4.85134e-21	***	yes
mono_Ly6c-hi	polymerVSdrug	1.94256e-06	1.33204e-05	***	1.54828e-53	9.28968e-53	***	yes
macro_C1qc	polymerVSdrug	0.0725094	0.102366		0.0360715	0.0524677	.
macro_Cd38_Saa3	polymerVSdrug	1.1596e-06	9.27681e-06	***	1.34043e-125	1.60852e-124	***	yes
neutrophil	polymerVSdrug	0.771003	0.787408		0.571874	0.596738
mono_Cd38_Saa3	polymerVSdrug	7.86534e-07	7.55072e-06	***	2.90734e-102	2.32587e-101	***	yes
macro_Spp1	polymerVSsaline	0.107139	0.146934		3.82666e-146	6.12266e-145	***
NK_proliferating	polymerVSsaline	0.0537072	0.0781195	.	0.0818324	0.103367
DC_activated	polymerVSsaline	1.45164e-05	7.74208e-05	***	4.75635e-29	2.0755e-28	***	yes
macro_proliferating	polymerVSsaline	0.551388	0.615503		7.09346e-37	3.78318e-36	***
NK	polymerVSsaline	0.00965207	0.0201434	*	0.541637	0.581701
Tcell	polymerVSsaline	0.00144927	0.00386472	**	1.56353e-05	2.77962e-05	***	yes
DC	polymerVSsaline	0.497238	0.568272		1.69975e-23	6.27601e-23	***
osteoclast	polymerVSsaline	0.228347	0.288439		6.53816e-11	1.65175e-10	***
Tcell_proliferating	polymerVSsaline	0.0117322	0.0216594	*	0.0448005	0.0632477	.
fibroblast	polymerVSsaline	0.00329874	0.00719726	**	4.3705e-13	1.23402e-12	***	yes
mono_macro	polymerVSsaline	0.00313047	0.00715535	**	0.75146	0.75146
mono_Ly6c-hi	polymerVSsaline	0.367585	0.430343		1.21871e-76	8.3569e-76	***
macro_C1qc	polymerVSsaline	0.012326	0.0219129	*	9.51138e-05	0.000163052	***	yes
macro_Cd38_Saa3	polymerVSsaline	2.05367e-11	9.85764e-10	***	4.07665e-195	1.95679e-193	***	yes
neutrophil	polymerVSsaline	0.00185092	0.00444221	**	3.33776e-14	1.00133e-13	***	yes
mono_Cd38_Saa3	polymerVSsaline	1.6841e-10	4.04183e-09	***	3.2486e-170	7.79665e-169	***	yes
macro_Spp1	drugVSsaline	2.373e-05	0.000113904	***	0.0758126	0.0992906	.
NK_proliferating	drugVSsaline	0.0104967	0.0209933	*	0.000922342	0.00142305	**	yes
DC_activated	drugVSsaline	4.50902e-05	0.000196757	***	1.25607e-08	2.74051e-08	***	yes
macro_proliferating	drugVSsaline	0.0330147	0.0511196	.	1.67231e-25	6.68924e-25	***
NK	drugVSsaline	0.000439972	0.00140791	**	0.193913	0.232696
Tcell	drugVSsaline	0.000122919	0.000453854	***	0.000948702	0.00142305	**	yes
DC	drugVSsaline	0.0239728	0.0410963	*	4.20359e-10	1.00886e-09	***	yes
osteoclast	drugVSsaline	0.011605	0.0216594	*	0.29812	0.332786
Tcell_proliferating	drugVSsaline	0.00103132	0.00291197	**	0.119474	0.147045
fibroblast	drugVSsaline	0.033004	0.0511196	.	0.545345	0.581701
mono_macro	drugVSsaline	2.6583e-08	4.25328e-07	***	2.93148e-31	1.40711e-30	***	yes
mono_Ly6c-hi	drugVSsaline	0.00019824	0.000679679	***	0.000614366	0.00101688	**	yes
macro_C1qc	drugVSsaline	7.28372e-06	4.37023e-05	***	0.0644072	0.0883298	.
macro_Cd38_Saa3	drugVSsaline	0.000763636	0.00229091	**	1.29694e-07	2.49012e-07	***	yes
neutrophil	drugVSsaline	0.000116032	0.000453854	***	1.41419e-18	4.5254e-18	***	yes
mono_Cd38_Saa3	drugVSsaline	0.00154441	0.00390168	**	2.51508e-11	6.70688e-11	***	yes

## Sheet: SuppFig16C-Diff Expr Genes
Differentially Expressed Genes in each Broad Immune Cell Type (Medium BPD vs. Free R848), related to Supplemetary Fig. S16C
broad_cell_type	gene	p_val	avg_log2FC	pct.1	pct.2	p_val_adj	description	protein_class
Monocyte	Saa3	2.86939e-155	6.09932	0.795	0.17	4.54311e-151	serum amyloid A 3 [Source:MGI Symbol;Acc:MGI:98223]
Monocyte	Cd38	7.32288e-139	1.9934	0.659	0.071	1.15943e-134	CD38 antigen [Source:MGI Symbol;Acc:MGI:107474]	cyclase#PC00079
Monocyte	Pla2g7	2.45005e-108	1.14502	0.991	0.873	3.87917e-104	phospholipase A2, group VII (platelet-activating factor acetylhydrolase, plasma) [Source:MGI Symbol;Acc:MGI:1351327]	protein modifying enzyme#PC00260
Monocyte	Lcn2	8.53334e-108	2.9169	0.54	0.057	1.35108e-103	lipocalin 2 [Source:MGI Symbol;Acc:MGI:96757]	transfer/carrier protein#PC00219
Monocyte	Dtx2	3.157e-88	1.37999	0.683	0.21	4.99848e-84	deltex 2, E3 ubiquitin ligase [Source:MGI Symbol;Acc:MGI:1921448]	ubiquitin-protein ligase#PC00234
Monocyte	Slc11a1	1.50107e-77	1.00622	0.962	0.839	2.37664e-73	solute carrier family 11 (proton-coupled divalent metal ion transporters), member 1 [Source:MGI Symbol;Acc:MGI:1345275]	secondary carrier transporter#PC00258
Monocyte	Sod2	9.22543e-76	1.53592	0.809	0.427	1.46066e-71	superoxide dismutase 2, mitochondrial [Source:MGI Symbol;Acc:MGI:98352]	oxidoreductase#PC00176
Monocyte	Acp5	1.90201e-74	1.45617	0.869	0.521	3.01145e-70	acid phosphatase 5, tartrate resistant [Source:MGI Symbol;Acc:MGI:87883]	phosphatase#PC00181
Monocyte	S100a4	2.96008e-72	-2.18459	0.058	0.519	4.68669e-68	S100 calcium binding protein A4 [Source:MGI Symbol;Acc:MGI:1330282]	calmodulin-related#PC00061
Monocyte	Serp1	2.68996e-68	1.30135	0.91	0.728	4.25901e-64	stress-associated endoplasmic reticulum protein 1 [Source:MGI Symbol;Acc:MGI:92638]	chaperone#PC00072
Monocyte	Fth1	8.09298e-67	0.983877	1	0.999	1.28136e-62	ferritin heavy polypeptide 1 [Source:MGI Symbol;Acc:MGI:95588]	storage protein#PC00210
Monocyte	Fpr1	3.52386e-65	1.02309	0.396	0.051	5.57933e-61	formyl peptide receptor 1 [Source:MGI Symbol;Acc:MGI:107443]	G-protein coupled receptor#PC00021
Monocyte	Arl4c	5.22475e-63	-1.34397	0.375	0.764	8.27235e-59	ADP-ribosylation factor-like 4C [Source:MGI Symbol;Acc:MGI:2445172]	G-protein#PC00020
Monocyte	Blvrb	1.89161e-60	1.13425	0.741	0.381	2.99499e-56	biliverdin reductase B (flavin reductase (NADPH)) [Source:MGI Symbol;Acc:MGI:2385271]	reductase#PC00198
Monocyte	Cst3	9.46767e-58	-0.786601	0.932	0.985	1.49902e-53	cystatin C [Source:MGI Symbol;Acc:MGI:102519]
Monocyte	Itgam	1.82434e-57	0.968505	0.962	0.877	2.88847e-53	integrin alpha M [Source:MGI Symbol;Acc:MGI:96607]	integrin#PC00126
Monocyte	Pirb	1.02929e-56	0.931795	0.946	0.775	1.62968e-52	paired Ig-like receptor B [Source:MGI Symbol;Acc:MGI:894311]
Monocyte	S100a6	1.62348e-56	-1.3713	0.345	0.701	2.57045e-52	S100 calcium binding protein A6 (calcyclin) [Source:MGI Symbol;Acc:MGI:1339467]	calmodulin-related#PC00061
Monocyte	mt-Rnr2	6.06329e-55	-0.544459	1	1	9.60001e-51	mitochondrially encoded 16S rRNA [Source:MGI Symbol;Acc:MGI:102492]
Monocyte	Plac8	1.68488e-48	-1.40695	0.67	0.874	2.66767e-44	placenta-specific 8 [Source:MGI Symbol;Acc:MGI:2445289]
Monocyte	Laptm5	4.36478e-48	-0.638628	0.964	0.983	6.91076e-44	lysosomal-associated protein transmembrane 5 [Source:MGI Symbol;Acc:MGI:108046]	transporter#PC00227
Monocyte	Lsp1	5.85192e-48	-1.39791	0.223	0.585	9.26534e-44	lymphocyte specific 1 [Source:MGI Symbol;Acc:MGI:96832]	non-motor actin binding protein#PC00165
Monocyte	Bst1	1.29934e-44	1.03717	0.653	0.324	2.05725e-40	bone marrow stromal cell antigen 1 [Source:MGI Symbol;Acc:MGI:105370]	cyclase#PC00079
Monocyte	Ly6c2	1.44667e-44	-1.495	0.617	0.836	2.29051e-40	lymphocyte antigen 6 complex, locus C2 [Source:MGI Symbol;Acc:MGI:3712069]
Monocyte	Irak3	8.07924e-44	0.921763	0.54	0.216	1.27919e-39	interleukin-1 receptor-associated kinase 3 [Source:MGI Symbol;Acc:MGI:1921164]
Monocyte	March1	8.55416e-43	0.82022	0.794	0.499	1.35438e-38
Monocyte	Ctsc	2.3416e-42	-0.754921	0.88	0.957	3.70745e-38	cathepsin C [Source:MGI Symbol;Acc:MGI:109553]	cysteine protease#PC00081
Monocyte	mt-Rnr1	1.52429e-41	-0.525096	1	1	2.41341e-37	mitochondrially encoded 12S rRNA [Source:MGI Symbol;Acc:MGI:102493]
Monocyte	Arg1	1.84773e-40	1.72413	0.677	0.386	2.92552e-36	arginase, liver [Source:MGI Symbol;Acc:MGI:88070]	hydrolase#PC00121
Monocyte	Rnf128	7.9133e-40	0.803317	0.306	0.06	1.25291e-35	ring finger protein 128 [Source:MGI Symbol;Acc:MGI:1914139]
Monocyte	Clec4a2	1.31021e-39	0.878381	0.78	0.521	2.07446e-35	C-type lectin domain family 4, member a2 [Source:MGI Symbol;Acc:MGI:1349412]
Monocyte	Fpr2	6.86067e-39	0.893674	0.523	0.212	1.08625e-34	formyl peptide receptor 2 [Source:MGI Symbol;Acc:MGI:1278319]	G-protein coupled receptor#PC00021
Monocyte	Rgs2	7.53904e-39	-1.05026	0.689	0.863	1.19366e-34	regulator of G-protein signaling 2 [Source:MGI Symbol;Acc:MGI:1098271]	GTPase-activating protein#PC00257
Monocyte	Ms4a6d	8.30117e-39	0.615602	0.983	0.908	1.31432e-34	membrane-spanning 4-domains, subfamily A, member 6D [Source:MGI Symbol;Acc:MGI:1916024]	transporter#PC00227
Monocyte	Fxyd5	1.7116e-38	-0.685467	0.867	0.944	2.70998e-34	FXYD domain-containing ion transport regulator 5 [Source:MGI Symbol;Acc:MGI:1201785]	primary active transporter#PC00068
Monocyte	Ccr2	3.37002e-37	-1.00747	0.473	0.753	5.33575e-33	chemokine (C-C motif) receptor 2 [Source:MGI Symbol;Acc:MGI:106185]
Monocyte	Cd83	9.56199e-36	-1.05588	0.448	0.723	1.51395e-31	CD83 antigen [Source:MGI Symbol;Acc:MGI:1328316]
Monocyte	Rapgef2	2.77606e-35	0.974227	0.735	0.456	4.39534e-31	Rap guanine nucleotide exchange factor (GEF) 2 [Source:MGI Symbol;Acc:MGI:2659071]	guanyl-nucleotide exchange factor#PC00113
Monocyte	Fam46c	4.15072e-34	-1.00806	0.171	0.481	6.57184e-30
Monocyte	Ecm1	5.06516e-34	1.04738	0.829	0.631	8.01967e-30	extracellular matrix protein 1 [Source:MGI Symbol;Acc:MGI:103060]
Monocyte	Cytip	8.36855e-33	-1.05606	0.345	0.631	1.32499e-28	cytohesin 1 interacting protein [Source:MGI Symbol;Acc:MGI:2183535]
Monocyte	Plau	9.24958e-33	-1.02644	0.034	0.287	1.46449e-28	plasminogen activator, urokinase [Source:MGI Symbol;Acc:MGI:97611]	serine protease#PC00203
Monocyte	Fbxl5	2.05001e-32	1.08312	0.537	0.264	3.24579e-28	F-box and leucine-rich repeat protein 5 [Source:MGI Symbol;Acc:MGI:2152883]
Monocyte	Cd86	2.63747e-32	-0.862187	0.272	0.567	4.17591e-28	CD86 antigen [Source:MGI Symbol;Acc:MGI:101773]	immunoglobulin receptor superfamily#PC00124
Monocyte	Havcr2	7.24097e-32	-0.863553	0.334	0.618	1.14646e-27	hepatitis A virus cellular receptor 2 [Source:MGI Symbol;Acc:MGI:2159682]	immunoglobulin receptor superfamily#PC00124
Monocyte	Lgals3	2.58717e-31	-0.688513	0.869	0.967	4.09627e-27	lectin, galactose binding, soluble 3 [Source:MGI Symbol;Acc:MGI:96778]	extracellular matrix protein#PC00102
Monocyte	Nr4a1	7.64023e-31	-1.027	0.456	0.691	1.20968e-26	nuclear receptor subfamily 4, group A, member 1 [Source:MGI Symbol;Acc:MGI:1352454]	C4 zinc finger nuclear receptor#PC00169
Monocyte	Clec4a1	2.36254e-30	0.675636	0.803	0.57	3.74061e-26	C-type lectin domain family 4, member a1 [Source:MGI Symbol;Acc:MGI:3036291]	membrane traffic protein#PC00150
Monocyte	Stard7	4.36369e-30	0.694051	0.377	0.133	6.90903e-26	START domain containing 7 [Source:MGI Symbol;Acc:MGI:2139090]
Monocyte	Eif4g2	1.00707e-29	0.628229	0.946	0.893	1.59449e-25	eukaryotic translation initiation factor 4, gamma 2 [Source:MGI Symbol;Acc:MGI:109207]	translation initiation factor#PC00224
Monocyte	Nos2	1.16251e-29	1.24274	0.296	0.084	1.8406e-25	nitric oxide synthase 2, inducible [Source:MGI Symbol;Acc:MGI:97361]	oxidoreductase#PC00176
Monocyte	Fam129b	2.10181e-29	-0.848214	0.507	0.726	3.32779e-25
Monocyte	Emp3	4.854e-29	-0.817491	0.518	0.734	7.68534e-25	epithelial membrane protein 3 [Source:MGI Symbol;Acc:MGI:1098729]	cytoskeletal protein#PC00085
Monocyte	Csrnp1	1.05549e-28	-0.816741	0.415	0.662	1.67116e-24	cysteine-serine-rich nuclear protein 1 [Source:MGI Symbol;Acc:MGI:2387989]
Monocyte	Ccnd1	1.39511e-28	-1.0217	0.364	0.631	2.20888e-24	cyclin D1 [Source:MGI Symbol;Acc:MGI:88313]	kinase activator#PC00138
Monocyte	Pltp	1.71461e-28	0.91527	0.715	0.459	2.71474e-24	phospholipid transfer protein [Source:MGI Symbol;Acc:MGI:103151]
Monocyte	Tspan3	1.74873e-28	0.779467	0.471	0.213	2.76877e-24	tetraspanin 3 [Source:MGI Symbol;Acc:MGI:1928098]
Monocyte	Clec4a3	4.00564e-28	0.722875	0.893	0.747	6.34213e-24	C-type lectin domain family 4, member a3 [Source:MGI Symbol;Acc:MGI:1920399]	membrane traffic protein#PC00150
Monocyte	Acsl5	6.44638e-28	0.74115	0.681	0.434	1.02066e-23	acyl-CoA synthetase long-chain family member 5 [Source:MGI Symbol;Acc:MGI:1919129]	ligase#PC00142
Monocyte	Plaur	1.71737e-27	-0.934989	0.411	0.649	2.71911e-23	plasminogen activator, urokinase receptor [Source:MGI Symbol;Acc:MGI:97612]	transmembrane signal receptor#PC00197
Monocyte	F13a1	1.77977e-27	1.14961	0.501	0.245	2.8179e-23	coagulation factor XIII, A1 subunit [Source:MGI Symbol;Acc:MGI:1921395]	transferase#PC00220
Monocyte	Tnip1	4.92137e-27	0.665809	0.629	0.365	7.79201e-23	TNFAIP3 interacting protein 1 [Source:MGI Symbol;Acc:MGI:1926194]
Monocyte	Ikbke	1.54557e-26	0.68183	0.454	0.21	2.44711e-22	inhibitor of kappaB kinase epsilon [Source:MGI Symbol;Acc:MGI:1929612]	non-receptor serine/threonine protein kinase#PC00167
Monocyte	Wdfy3	1.61303e-26	0.717057	0.574	0.324	2.55391e-22	WD repeat and FYVE domain containing 3 [Source:MGI Symbol;Acc:MGI:1096875]
Monocyte	Aoah	5.92045e-26	0.636097	0.473	0.226	9.37386e-22	acyloxyacyl hydrolase [Source:MGI Symbol;Acc:MGI:1350928]	hydrolase#PC00121
Monocyte	Por	2.19682e-25	0.693115	0.754	0.533	3.47823e-21	P450 (cytochrome) oxidoreductase [Source:MGI Symbol;Acc:MGI:97744]	oxidoreductase#PC00176
Monocyte	Ptafr	3.14191e-25	-0.884057	0.458	0.66	4.97458e-21	platelet-activating factor receptor [Source:MGI Symbol;Acc:MGI:106066]	G-protein coupled receptor#PC00021
Monocyte	Gpr132	8.55556e-25	-0.662163	0.139	0.392	1.3546e-20	G protein-coupled receptor 132 [Source:MGI Symbol;Acc:MGI:1890220]	G-protein coupled receptor#PC00021
Monocyte	Hmox1	3.32333e-24	0.80427	0.565	0.323	5.26183e-20	heme oxygenase 1 [Source:MGI Symbol;Acc:MGI:96163]	oxygenase#PC00177
Monocyte	H2-DMa	3.45043e-24	-0.768543	0.317	0.566	5.46307e-20	histocompatibility 2, class II, locus DMa [Source:MGI Symbol;Acc:MGI:95921]	major histocompatibility complex protein#PC00149
Monocyte	Pik3r5	2.99071e-23	0.632741	0.505	0.277	4.73519e-19	phosphoinositide-3-kinase regulatory subunit 5 [Source:MGI Symbol;Acc:MGI:2443588]	kinase modulator#PC00140
Monocyte	Tlr2	3.18073e-23	-0.808874	0.493	0.692	5.03605e-19	toll-like receptor 2 [Source:MGI Symbol;Acc:MGI:1346060]
Monocyte	Sell	6.94975e-23	0.694932	0.623	0.371	1.10035e-18	selectin, lymphocyte [Source:MGI Symbol;Acc:MGI:98279]
Monocyte	Ftl1	8.71659e-23	0.52933	0.974	0.898	1.3801e-18	ferritin light polypeptide 1 [Source:MGI Symbol;Acc:MGI:95589]	storage protein#PC00210
Monocyte	Crip1	8.91707e-23	-0.937413	0.184	0.415	1.41184e-18	cysteine-rich protein 1 (intestinal) [Source:MGI Symbol;Acc:MGI:88501]	actin or actin-binding cytoskeletal protein#PC00041
Monocyte	Sema4d	1.07591e-22	-0.677646	0.437	0.67	1.70349e-18	sema domain, immunoglobulin domain (Ig), transmembrane domain (TM) and short cytoplasmic domain, (semaphorin) 4D [Source:MGI Symbol;Acc:MGI:109244]	membrane-bound signaling molecule#PC00152
Monocyte	Osm	1.33359e-22	-0.923231	0.368	0.592	2.11147e-18	oncostatin M [Source:MGI Symbol;Acc:MGI:104749]	interleukin superfamily#PC00128
Monocyte	Fyb	1.44081e-22	0.466622	0.953	0.902	2.28123e-18	FYN binding protein [Source:MGI Symbol;Acc:MGI:1346327]
Monocyte	Lgals1	1.47493e-22	-0.584359	0.822	0.899	2.33526e-18	lectin, galactose binding, soluble 1 [Source:MGI Symbol;Acc:MGI:96777]	extracellular matrix protein#PC00102
Monocyte	Rftn1	1.52261e-22	0.635635	0.527	0.291	2.41075e-18	raftlin lipid raft linker 1 [Source:MGI Symbol;Acc:MGI:1923688]
Monocyte	Txnrd1	3.54251e-22	0.594028	0.745	0.548	5.60885e-18	thioredoxin reductase 1 [Source:MGI Symbol;Acc:MGI:1354175]	reductase#PC00198
Monocyte	Axl	3.65073e-22	-0.665923	0.334	0.585	5.78021e-18	AXL receptor tyrosine kinase [Source:MGI Symbol;Acc:MGI:1347244]	transmembrane signal receptor#PC00197
Monocyte	Ahnak	5.04144e-22	-0.999313	0.582	0.746	7.98211e-18	AHNAK nucleoprotein (desmoyokin) [Source:MGI Symbol;Acc:MGI:1316648]
Monocyte	Rassf4	6.10375e-22	0.634505	0.711	0.495	9.66407e-18	Ras association (RalGDS/AF-6) domain family member 4 [Source:MGI Symbol;Acc:MGI:2386853]	scaffold/adaptor protein#PC00226
Monocyte	Sipa1l1	7.13383e-22	0.590742	0.428	0.205	1.1295e-17	signal-induced proliferation-associated 1 like 1 [Source:MGI Symbol;Acc:MGI:2443679]	GTPase-activating protein#PC00257
Monocyte	Ly86	2.77418e-21	-0.627967	0.477	0.67	4.39236e-17	lymphocyte antigen 86 [Source:MGI Symbol;Acc:MGI:1321404]
Monocyte	Ptms	3.18046e-21	-0.730021	0.321	0.54	5.03563e-17	parathymosin [Source:MGI Symbol;Acc:MGI:1916452]
Monocyte	Rac2	6.17231e-21	0.553985	0.844	0.699	9.77262e-17	Rac family small GTPase 2 [Source:MGI Symbol;Acc:MGI:97846]	small GTPase#PC00208
Monocyte	Zfp36l2	7.5893e-21	-0.686937	0.235	0.471	1.20161e-16	zinc finger protein 36, C3H type-like 2 [Source:MGI Symbol;Acc:MGI:107945]	RNA metabolism protein#PC00031
Monocyte	Lair1	8.08258e-21	-0.687269	0.533	0.697	1.27972e-16	leukocyte-associated Ig-like receptor 1 [Source:MGI Symbol;Acc:MGI:105492]	immunoglobulin receptor superfamily#PC00124
Monocyte	Gadd45b	1.09889e-20	-0.745384	0.719	0.834	1.73988e-16	growth arrest and DNA-damage-inducible 45 beta [Source:MGI Symbol;Acc:MGI:107776]
Monocyte	Lacc1	1.22818e-20	0.625308	0.675	0.464	1.94458e-16	laccase domain containing 1 [Source:MGI Symbol;Acc:MGI:2445077]
Monocyte	Lrrfip1	1.24247e-20	-0.698309	0.576	0.729	1.9672e-16	leucine rich repeat (in FLII) interacting protein 1 [Source:MGI Symbol;Acc:MGI:1342770]	DNA-binding transcription factor#PC00218
Monocyte	Rgl1	1.36284e-20	0.658369	0.75	0.573	2.15778e-16	ral guanine nucleotide dissociation stimulator,-like 1 [Source:MGI Symbol;Acc:MGI:107484]	guanyl-nucleotide exchange factor#PC00113
Monocyte	Ifi27l2a	1.51965e-20	-0.635836	0.822	0.891	2.40606e-16	interferon, alpha-inducible protein 27 like 2A [Source:MGI Symbol;Acc:MGI:1924183]
Monocyte	Acp2	2.19559e-20	0.553234	0.814	0.625	3.47627e-16	acid phosphatase 2, lysosomal [Source:MGI Symbol;Acc:MGI:87882]	phosphatase#PC00181
Monocyte	Ccnl1	3.24907e-20	-0.606937	0.578	0.745	5.14426e-16	cyclin L1 [Source:MGI Symbol;Acc:MGI:1922664]	kinase activator#PC00138
Monocyte	Clic4	4.03913e-20	-0.605646	0.647	0.785	6.39516e-16	chloride intracellular channel 4 (mitochondrial) [Source:MGI Symbol;Acc:MGI:1352754]	ion channel#PC00133
Monocyte	Tagln2	5.16008e-20	-0.594548	0.649	0.78	8.16995e-16	transgelin 2 [Source:MGI Symbol;Acc:MGI:1312985]	non-motor actin binding protein#PC00165
Monocyte	Nr4a2	5.52679e-20	-0.808387	0.156	0.375	8.75057e-16	nuclear receptor subfamily 4, group A, member 2 [Source:MGI Symbol;Acc:MGI:1352456]	C4 zinc finger nuclear receptor#PC00169
Monocyte	Mertk	3.44598e-19	0.573119	0.428	0.215	5.45602e-15	MER proto-oncogene tyrosine kinase [Source:MGI Symbol;Acc:MGI:96965]	transmembrane signal receptor#PC00197
Monocyte	Junb	6.78392e-19	-0.544477	0.921	0.938	1.0741e-14	jun B proto-oncogene [Source:MGI Symbol;Acc:MGI:96647]	basic leucine zipper transcription factor#PC00056
Monocyte	Runx3	1.09522e-18	-0.647155	0.503	0.684	1.73406e-14	runt related transcription factor 3 [Source:MGI Symbol;Acc:MGI:102672]	Runt transcription factor#PC00254
Monocyte	Sos1	1.58565e-18	0.582928	0.456	0.249	2.51056e-14	SOS Ras/Rac guanine nucleotide exchange factor 1 [Source:MGI Symbol;Acc:MGI:98354]	guanyl-nucleotide exchange factor#PC00113
Monocyte	Hp	1.67462e-18	1.10467	0.355	0.156	2.65143e-14	haptoglobin [Source:MGI Symbol;Acc:MGI:96211]	serine protease#PC00203
Monocyte	Srxn1	2.23023e-18	0.596777	0.486	0.28	3.53112e-14	sulfiredoxin 1 homolog (S. cerevisiae) [Source:MGI Symbol;Acc:MGI:104971]
Monocyte	Jun	2.36055e-18	-0.640339	0.627	0.79	3.73746e-14	jun proto-oncogene [Source:MGI Symbol;Acc:MGI:96646]	basic leucine zipper transcription factor#PC00056
Monocyte	Ctsl	2.42256e-18	0.572511	0.842	0.675	3.83563e-14	cathepsin L [Source:MGI Symbol;Acc:MGI:88564]	cysteine protease#PC00081
Monocyte	Zdhhc6	5.19885e-18	0.518465	0.338	0.157	8.23134e-14	zinc finger, DHHC domain containing 6 [Source:MGI Symbol;Acc:MGI:1914230]
Monocyte	Il10ra	5.4539e-18	-0.594945	0.439	0.624	8.63516e-14	interleukin 10 receptor, alpha [Source:MGI Symbol;Acc:MGI:96538]	transmembrane signal receptor#PC00197
Monocyte	Txn1	5.94515e-18	0.46614	0.859	0.748	9.41295e-14	thioredoxin 1 [Source:MGI Symbol;Acc:MGI:98874]
Monocyte	Slc31a2	8.62841e-18	0.542619	0.499	0.291	1.36614e-13	solute carrier family 31, member 2 [Source:MGI Symbol;Acc:MGI:1333844]	secondary carrier transporter#PC00258
Monocyte	Arap1	8.85443e-18	0.510709	0.735	0.566	1.40192e-13	ArfGAP with RhoGAP domain, ankyrin repeat and PH domain 1 [Source:MGI Symbol;Acc:MGI:1916960]	GTPase-activating protein#PC00257
Monocyte	Cd74	9.25993e-18	-1.21113	0.323	0.529	1.46612e-13	CD74 antigen (invariant polypeptide of major histocompatibility complex, class II antigen-associated) [Source:MGI Symbol;Acc:MGI:96534]	scaffold/adaptor protein#PC00226
Monocyte	Ifi205	2.51235e-17	-0.704705	0.45	0.633	3.97781e-13	interferon activated gene 205 [Source:MGI Symbol;Acc:MGI:101847]
Monocyte	Mxd1	2.93219e-17	-0.669565	0.63	0.747	4.64254e-13	MAX dimerization protein 1 [Source:MGI Symbol;Acc:MGI:96908]	basic helix-loop-helix transcription factor#PC00055
Monocyte	Ifrd1	3.11184e-17	-0.601709	0.743	0.845	4.92697e-13	interferon-related developmental regulator 1 [Source:MGI Symbol;Acc:MGI:1316717]
Monocyte	Clec4d	3.30426e-17	0.513856	0.664	0.439	5.23163e-13	C-type lectin domain family 4, member d [Source:MGI Symbol;Acc:MGI:1298389]	membrane traffic protein#PC00150
Monocyte	Ywhag	5.15454e-17	0.436292	0.797	0.63	8.16119e-13	tyrosine 3-monooxygenase/tryptophan 5-monooxygenase activation protein, gamma polypeptide [Source:MGI Symbol;Acc:MGI:108109]	scaffold/adaptor protein#PC00226
Monocyte	Lilrb4	5.39393e-17	-0.549695	0.66	0.781	8.54022e-13
Monocyte	Ptpn1	8.23413e-17	0.464318	0.886	0.763	1.30371e-12	protein tyrosine phosphatase, non-receptor type 1 [Source:MGI Symbol;Acc:MGI:97805]	protein phosphatase#PC00195
Monocyte	Metrnl	1.13193e-16	-0.587436	0.523	0.674	1.79218e-12	meteorin, glial cell differentiation regulator-like [Source:MGI Symbol;Acc:MGI:2384806]
Monocyte	Mt1	1.28729e-16	0.571868	0.381	0.199	2.03817e-12	metallothionein 1 [Source:MGI Symbol;Acc:MGI:97171]
Monocyte	Alcam	2.07338e-16	-0.624138	0.15	0.331	3.28279e-12	activated leukocyte cell adhesion molecule [Source:MGI Symbol;Acc:MGI:1313266]	immunoglobulin superfamily cell adhesion molecule#PC00125
Monocyte	Slamf7	2.72181e-16	0.516778	0.771	0.578	4.30943e-12	SLAM family member 7 [Source:MGI Symbol;Acc:MGI:1922595]	immunoglobulin receptor superfamily#PC00124
Monocyte	Sirpa	2.87277e-16	-0.455422	0.786	0.868	4.54845e-12	signal-regulatory protein alpha [Source:MGI Symbol;Acc:MGI:108563]	transmembrane signal receptor#PC00197
Monocyte	Lipa	3.38141e-16	0.537986	0.67	0.463	5.35379e-12	lysosomal acid lipase A [Source:MGI Symbol;Acc:MGI:96789]	lipase#PC00143
Monocyte	Plbd1	3.83132e-16	-0.512291	0.745	0.848	6.06613e-12	phospholipase B domain containing 1 [Source:MGI Symbol;Acc:MGI:1914107]	phospholipase#PC00186
Monocyte	Gsr	4.72546e-16	0.377908	0.478	0.258	7.48182e-12	glutathione reductase [Source:MGI Symbol;Acc:MGI:95804]	reductase#PC00198
Monocyte	Ninj1	4.8475e-16	0.650247	0.777	0.637	7.67504e-12	ninjurin 1 [Source:MGI Symbol;Acc:MGI:1196617]	cell adhesion molecule#PC00069
Monocyte	Pitpnc1	1.03185e-15	0.422845	0.253	0.099	1.63372e-11	phosphatidylinositol transfer protein, cytoplasmic 1 [Source:MGI Symbol;Acc:MGI:1919045]	transporter#PC00227
Monocyte	Ccl5	1.22844e-15	0.988186	0.662	0.479	1.94499e-11	chemokine (C-C motif) ligand 5 [Source:MGI Symbol;Acc:MGI:98262]	cytokine#PC00083
Monocyte	Tmsb10	1.48227e-15	-0.623595	0.28	0.469	2.34688e-11	thymosin, beta 10 [Source:MGI Symbol;Acc:MGI:109146]
Monocyte	Ckb	1.53906e-15	-0.767112	0.295	0.475	2.43679e-11	creatine kinase, brain [Source:MGI Symbol;Acc:MGI:88407]	amino acid kinase#PC00045
Monocyte	Fcgr4	1.65539e-15	0.42269	0.902	0.807	2.62099e-11	Fc receptor, IgG, low affinity IV [Source:MGI Symbol;Acc:MGI:2179523]	immunoglobulin receptor superfamily#PC00124
Monocyte	Cyth1	1.69364e-15	-0.549884	0.642	0.79	2.68154e-11	cytohesin 1 [Source:MGI Symbol;Acc:MGI:1334257]	guanyl-nucleotide exchange factor#PC00113
Monocyte	Nr1h3	2.12352e-15	0.492009	0.542	0.343	3.36217e-11	nuclear receptor subfamily 1, group H, member 3 [Source:MGI Symbol;Acc:MGI:1352462]	C4 zinc finger nuclear receptor#PC00169
Monocyte	Neurl3	2.91695e-15	-0.517925	0.674	0.79	4.61841e-11	neuralized E3 ubiquitin protein ligase 3 [Source:MGI Symbol;Acc:MGI:2429944]	ubiquitin-protein ligase#PC00234
Monocyte	Lgmn	2.9825e-15	0.354856	0.989	0.921	4.7222e-11	legumain [Source:MGI Symbol;Acc:MGI:1330838]	cysteine protease#PC00081
Monocyte	Itgb7	3.06608e-15	-0.672445	0.176	0.367	4.85452e-11	integrin beta 7 [Source:MGI Symbol;Acc:MGI:96616]	integrin#PC00126
Monocyte	Mcl1	3.17008e-15	-0.312724	0.989	0.988	5.0192e-11	myeloid cell leukemia sequence 1 [Source:MGI Symbol;Acc:MGI:101769]
Monocyte	Ccl6	3.97871e-15	-0.576532	0.287	0.483	6.29949e-11	chemokine (C-C motif) ligand 6 [Source:MGI Symbol;Acc:MGI:98263]	cytokine#PC00083
Monocyte	Bhlhe40	6.15809e-15	-0.572307	0.116	0.29	9.75011e-11	basic helix-loop-helix family, member e40 [Source:MGI Symbol;Acc:MGI:1097714]	basic helix-loop-helix transcription factor#PC00055
Monocyte	Apoc2	6.45607e-15	0.543418	0.617	0.43	1.02219e-10	apolipoprotein C-II [Source:MGI Symbol;Acc:MGI:88054]	apolipoprotein#PC00052
Monocyte	Gm2a	8.7079e-15	-0.50119	0.78	0.843	1.37872e-10	GM2 ganglioside activator protein [Source:MGI Symbol;Acc:MGI:95762]	transfer/carrier protein#PC00219
Monocyte	Ptpro	9.66849e-15	-0.504346	0.105	0.271	1.53081e-10	protein tyrosine phosphatase, receptor type, O [Source:MGI Symbol;Acc:MGI:1097152]	transmembrane signal receptor#PC00197
Monocyte	Ly6a	1.02265e-14	-0.495081	0.792	0.888	1.61915e-10	lymphocyte antigen 6 complex, locus A [Source:MGI Symbol;Acc:MGI:107527]
Monocyte	Ifi203	1.07703e-14	-0.582079	0.403	0.579	1.70526e-10	interferon activated gene 203 [Source:MGI Symbol;Acc:MGI:96428]	DNA-binding transcription factor#PC00218
Monocyte	H2-Eb1	1.0917e-14	-1.28039	0.203	0.391	1.72848e-10	histocompatibility 2, class II antigen E beta [Source:MGI Symbol;Acc:MGI:95901]	major histocompatibility complex protein#PC00149
Monocyte	Emr1	1.14225e-14	0.403198	0.824	0.673	1.80852e-10
Monocyte	Plekhm1	1.14822e-14	0.529317	0.371	0.2	1.81798e-10	pleckstrin homology domain containing, family M (with RUN domain) member 1 [Source:MGI Symbol;Acc:MGI:2443207]
Monocyte	Anxa1	1.16873e-14	-0.604511	0.3	0.483	1.85045e-10	annexin A1 [Source:MGI Symbol;Acc:MGI:96819]	calcium-binding protein#PC00060
Monocyte	Esd	1.1813e-14	0.481688	0.681	0.506	1.87035e-10	esterase D/formylglutathione hydrolase [Source:MGI Symbol;Acc:MGI:95421]	serine protease#PC00203
Monocyte	Cxcr4	1.19657e-14	-0.595791	0.22	0.412	1.89453e-10	chemokine (C-X-C motif) receptor 4 [Source:MGI Symbol;Acc:MGI:109563]
Monocyte	Srgn	1.34121e-14	-0.484526	0.925	0.962	2.12354e-10	serglycin [Source:MGI Symbol;Acc:MGI:97756]
Monocyte	Egln2	1.75174e-14	0.502945	0.501	0.323	2.77353e-10	egl-9 family hypoxia-inducible factor 2 [Source:MGI Symbol;Acc:MGI:1932287]
Monocyte	Fnbp1	3.88497e-14	-0.531057	0.398	0.56	6.15108e-10	formin binding protein 1 [Source:MGI Symbol;Acc:MGI:109606]
Monocyte	Slfn4	3.88872e-14	-0.74201	0.621	0.772	6.15701e-10	schlafen 4 [Source:MGI Symbol;Acc:MGI:1329010]
Monocyte	Pecam1	3.99296e-14	0.55962	0.343	0.18	6.32206e-10	platelet/endothelial cell adhesion molecule 1 [Source:MGI Symbol;Acc:MGI:97537]	immunoglobulin receptor superfamily#PC00124
Monocyte	Tnfrsf1b	4.19406e-14	0.460349	0.857	0.747	6.64046e-10	tumor necrosis factor receptor superfamily, member 1b [Source:MGI Symbol;Acc:MGI:1314883]	transmembrane signal receptor#PC00197
Monocyte	Adamtsl4	5.45498e-14	0.442786	0.274	0.125	8.63687e-10	ADAMTS-like 4 [Source:MGI Symbol;Acc:MGI:2389008]	metalloprotease#PC00153
Monocyte	Kcnn4	6.23442e-14	-0.604854	0.197	0.367	9.87096e-10	potassium intermediate/small conductance calcium-activated channel, subfamily N, member 4 [Source:MGI Symbol;Acc:MGI:1277957]	voltage-gated ion channel#PC00241
Monocyte	Mxi1	8.96144e-14	-0.599182	0.287	0.475	1.41887e-09	MAX interactor 1, dimerization protein [Source:MGI Symbol;Acc:MGI:97245]	basic helix-loop-helix transcription factor#PC00055
Monocyte	Plod1	9.57892e-14	0.467333	0.469	0.293	1.51663e-09	procollagen-lysine, 2-oxoglutarate 5-dioxygenase 1 [Source:MGI Symbol;Acc:MGI:99907]	protein modifying enzyme#PC00260
Monocyte	Ldlr	1.09761e-13	-0.699097	0.143	0.302	1.73784e-09	low density lipoprotein receptor [Source:MGI Symbol;Acc:MGI:96765]	apolipoprotein#PC00052
Monocyte	Dusp16	1.17934e-13	0.606127	0.527	0.355	1.86724e-09	dual specificity phosphatase 16 [Source:MGI Symbol;Acc:MGI:1917936]	protein phosphatase#PC00195
Monocyte	Creg1	1.20175e-13	0.511969	0.67	0.502	1.90274e-09	cellular repressor of E1A-stimulated genes 1 [Source:MGI Symbol;Acc:MGI:1344382]
Monocyte	S100a10	1.25612e-13	-0.763891	0.441	0.592	1.98882e-09	S100 calcium binding protein A10 (calpactin) [Source:MGI Symbol;Acc:MGI:1339468]	calmodulin-related#PC00061
Monocyte	Dusp5	1.44511e-13	-0.528631	0.413	0.612	2.28805e-09	dual specificity phosphatase 5 [Source:MGI Symbol;Acc:MGI:2685183]	protein phosphatase#PC00195
Monocyte	H2-DMb1	1.75062e-13	-0.712232	0.22	0.385	2.77175e-09	histocompatibility 2, class II, locus Mb1 [Source:MGI Symbol;Acc:MGI:95922]	major histocompatibility complex protein#PC00149
Monocyte	Cyfip1	1.90138e-13	0.406993	0.906	0.817	3.01046e-09	cytoplasmic FMR1 interacting protein 1 [Source:MGI Symbol;Acc:MGI:1338801]	scaffold/adaptor protein#PC00226
Monocyte	Rtn3	2.46329e-13	0.406061	0.73	0.59	3.90013e-09	reticulon 3 [Source:MGI Symbol;Acc:MGI:1339970]
Monocyte	Clec12a	2.80526e-13	-0.530976	0.548	0.674	4.44157e-09	C-type lectin domain family 12, member a [Source:MGI Symbol;Acc:MGI:3040968]
Monocyte	Napsa	3.01398e-13	-0.654973	0.193	0.354	4.77204e-09	napsin A aspartic peptidase [Source:MGI Symbol;Acc:MGI:109365]
Monocyte	Xylt2	3.38872e-13	0.47247	0.388	0.228	5.36536e-09	xylosyltransferase II [Source:MGI Symbol;Acc:MGI:2444797]	transferase#PC00220
Monocyte	Csf1r	3.59945e-13	-0.414425	0.822	0.89	5.699e-09	colony stimulating factor 1 receptor [Source:MGI Symbol;Acc:MGI:1339758]	transmembrane signal receptor#PC00197
Monocyte	Itgax	5.86324e-13	-0.615917	0.201	0.369	9.28327e-09	integrin alpha X [Source:MGI Symbol;Acc:MGI:96609]	integrin#PC00126
Monocyte	Milr1	6.26173e-13	0.486463	0.629	0.488	9.91419e-09	mast cell immunoglobulin like receptor 1 [Source:MGI Symbol;Acc:MGI:2685731]	immunoglobulin receptor superfamily#PC00124
Monocyte	Fam129a	6.40285e-13	-0.52214	0.193	0.358	1.01376e-08
Monocyte	Slfn1	6.95773e-13	-0.436837	0.66	0.784	1.10162e-08	schlafen 1 [Source:MGI Symbol;Acc:MGI:1313259]
Monocyte	Pim1	8.21638e-13	-0.496849	0.645	0.742	1.3009e-08	proviral integration site 1 [Source:MGI Symbol;Acc:MGI:97584]	non-receptor serine/threonine protein kinase#PC00167
Monocyte	Psmc1	8.34851e-13	0.421472	0.537	0.36	1.32182e-08	protease (prosome, macropain) 26S subunit, ATPase 1 [Source:MGI Symbol;Acc:MGI:106054]	protease#PC00190
Monocyte	Plin2	8.74286e-13	0.404046	0.925	0.838	1.38426e-08	perilipin 2 [Source:MGI Symbol;Acc:MGI:87920]	scaffold/adaptor protein#PC00226
Monocyte	Mndal	8.79855e-13	-0.538792	0.557	0.689	1.39307e-08	myeloid nuclear differentiation antigen like [Source:MGI Symbol;Acc:MGI:3780953]	DNA-binding transcription factor#PC00218
Monocyte	Sash1	1.07867e-12	0.511338	0.597	0.43	1.70786e-08	SAM and SH3 domain containing 1 [Source:MGI Symbol;Acc:MGI:1917347]
Monocyte	Itga9	1.15975e-12	0.493796	0.493	0.324	1.83624e-08	integrin alpha 9 [Source:MGI Symbol;Acc:MGI:104756]	integrin#PC00126
Monocyte	Car13	1.36836e-12	0.383023	0.302	0.151	2.16653e-08	carbonic anhydrase 13 [Source:MGI Symbol;Acc:MGI:1931322]
Monocyte	Lat2	1.47822e-12	-0.519647	0.281	0.451	2.34046e-08	linker for activation of T cells family, member 2 [Source:MGI Symbol;Acc:MGI:1926479]
Monocyte	Il2rg	1.57025e-12	-0.527306	0.383	0.526	2.48618e-08	interleukin 2 receptor, gamma chain [Source:MGI Symbol;Acc:MGI:96551]	transmembrane signal receptor#PC00197
Monocyte	H2-Aa	2.04432e-12	-1.30107	0.238	0.397	3.23678e-08	histocompatibility 2, class II antigen A, alpha [Source:MGI Symbol;Acc:MGI:95895]	major histocompatibility complex protein#PC00149
Monocyte	Slc29a3	2.1228e-12	-0.483858	0.497	0.638	3.36103e-08	solute carrier family 29 (nucleoside transporters), member 3 [Source:MGI Symbol;Acc:MGI:1918529]	transporter#PC00227
Monocyte	Smpdl3a	2.38512e-12	0.393071	0.582	0.398	3.77635e-08	sphingomyelin phosphodiesterase, acid-like 3A [Source:MGI Symbol;Acc:MGI:1931437]	phosphodiesterase#PC00185
Monocyte	Gnas	2.41734e-12	-0.356134	0.85	0.887	3.82738e-08	GNAS (guanine nucleotide binding protein, alpha stimulating) complex locus [Source:MGI Symbol;Acc:MGI:95777]	heterotrimeric G-protein#PC00117
Monocyte	Ccr1	3.58967e-12	-0.606424	0.477	0.62	5.68352e-08	chemokine (C-C motif) receptor 1 [Source:MGI Symbol;Acc:MGI:104618]
Monocyte	Kdm6b	3.67797e-12	-0.49766	0.598	0.728	5.82333e-08	KDM1 lysine (K)-specific demethylase 6B [Source:MGI Symbol;Acc:MGI:2448492]	chromatin/chromatin-binding, or -regulatory protein#PC00077
Monocyte	Ppm1h	4.06917e-12	0.440275	0.523	0.373	6.44272e-08	protein phosphatase 1H (PP2C domain containing) [Source:MGI Symbol;Acc:MGI:2442087]	protein phosphatase#PC00195
Monocyte	Pdlim4	4.72809e-12	0.402311	0.261	0.128	7.48598e-08	PDZ and LIM domain 4 [Source:MGI Symbol;Acc:MGI:1353470]	actin or actin-binding cytoskeletal protein#PC00041
Monocyte	Tubb5	6.63888e-12	0.48178	0.769	0.642	1.05113e-07	tubulin, beta 5 class I [Source:MGI Symbol;Acc:MGI:107812]	tubulin#PC00228
Monocyte	Csf2rb	6.74286e-12	-0.542408	0.422	0.577	1.0676e-07	colony stimulating factor 2 receptor, beta, low-affinity (granulocyte-macrophage) [Source:MGI Symbol;Acc:MGI:1339759]	transmembrane signal receptor#PC00197
Monocyte	Rab10	8.1206e-12	0.404868	0.728	0.609	1.28573e-07	RAB10, member RAS oncogene family [Source:MGI Symbol;Acc:MGI:105066]
Monocyte	Setd8	9.35538e-12	0.429647	0.405	0.244	1.48124e-07
Monocyte	Sat1	9.98048e-12	-0.429101	0.582	0.721	1.58021e-07	spermidine/spermine N1-acetyl transferase 1 [Source:MGI Symbol;Acc:MGI:98233]	acetyltransferase#PC00038
Monocyte	Nfe2l2	1.03553e-11	-0.454171	0.749	0.828	1.63956e-07	nuclear factor, erythroid derived 2, like 2 [Source:MGI Symbol;Acc:MGI:108420]	basic leucine zipper transcription factor#PC00056
Monocyte	Itsn1	1.19052e-11	0.442582	0.341	0.193	1.88496e-07	intersectin 1 (SH3 domain protein 1A) [Source:MGI Symbol;Acc:MGI:1338069]	membrane traffic protein#PC00150
Monocyte	Dgkd	1.24754e-11	-0.540192	0.21	0.364	1.97523e-07	diacylglycerol kinase, delta [Source:MGI Symbol;Acc:MGI:2138334]	kinase#PC00137
Monocyte	Cd274	1.25817e-11	0.365277	0.765	0.559	1.99206e-07	CD274 antigen [Source:MGI Symbol;Acc:MGI:1926446]	immunoglobulin receptor superfamily#PC00124
Monocyte	Pnrc1	1.32848e-11	-0.463968	0.503	0.645	2.10339e-07	proline-rich nuclear receptor coactivator 1 [Source:MGI Symbol;Acc:MGI:1917838]
Monocyte	Tyrobp	1.53553e-11	-0.319921	0.955	0.961	2.43121e-07	TYRO protein tyrosine kinase binding protein [Source:MGI Symbol;Acc:MGI:1277211]	scaffold/adaptor protein#PC00226
Monocyte	Gm20645	1.66122e-11	-0.520822	0.328	0.487	2.63022e-07
Monocyte	Znrf1	1.80279e-11	0.355761	0.285	0.149	2.85436e-07	zinc and ring finger 1 [Source:MGI Symbol;Acc:MGI:2177308]	ubiquitin-protein ligase#PC00234
Monocyte	Gp49a	1.82087e-11	-0.453988	0.529	0.668	2.88298e-07
Monocyte	Prdx1	2.17716e-11	0.5819	0.756	0.651	3.44709e-07	peroxiredoxin 1 [Source:MGI Symbol;Acc:MGI:99523]	peroxidase#PC00180
Monocyte	Hif1a	2.32547e-11	0.467112	0.683	0.547	3.68192e-07	hypoxia inducible factor 1, alpha subunit [Source:MGI Symbol;Acc:MGI:106918]	basic helix-loop-helix transcription factor#PC00055
Monocyte	Hpse	2.36274e-11	-0.490758	0.223	0.374	3.74092e-07	heparanase [Source:MGI Symbol;Acc:MGI:1343124]	glycosidase#PC00110
Monocyte	Anxa2	2.63731e-11	-0.713779	0.717	0.78	4.17565e-07	annexin A2 [Source:MGI Symbol;Acc:MGI:88246]	calcium-binding protein#PC00060
Monocyte	Hmha1	2.77299e-11	-0.464765	0.413	0.563	4.39048e-07
Monocyte	Igsf6	3.13723e-11	0.379202	0.749	0.601	4.96718e-07	immunoglobulin superfamily, member 6 [Source:MGI Symbol;Acc:MGI:1891393]	immunoglobulin#PC00123
Monocyte	Zfp821	3.2071e-11	0.403111	0.371	0.218	5.07781e-07	zinc finger protein 821 [Source:MGI Symbol;Acc:MGI:1923121]
Monocyte	Gm5150	3.25154e-11	0.331086	0.255	0.121	5.14817e-07	predicted gene 5150 [Source:MGI Symbol;Acc:MGI:3779469]	transmembrane signal receptor#PC00197
Monocyte	Gpr141	3.39983e-11	-0.668706	0.24	0.389	5.38295e-07	G protein-coupled receptor 141 [Source:MGI Symbol;Acc:MGI:2672983]	G-protein coupled receptor#PC00021
Monocyte	Timp2	3.6095e-11	-0.510929	0.173	0.329	5.71492e-07	tissue inhibitor of metalloproteinase 2 [Source:MGI Symbol;Acc:MGI:98753]	protease inhibitor#PC00191
Monocyte	Tmem2	4.30944e-11	0.373626	0.306	0.159	6.82314e-07
Monocyte	Sh3bp5	4.42513e-11	0.431853	0.34	0.196	7.0063e-07	SH3-domain binding protein 5 (BTK-associated) [Source:MGI Symbol;Acc:MGI:1344391]	scaffold/adaptor protein#PC00226
Monocyte	Rab31	4.49604e-11	0.449536	0.535	0.392	7.11858e-07	RAB31, member RAS oncogene family [Source:MGI Symbol;Acc:MGI:1914603]
Monocyte	Mef2a	4.54759e-11	-0.521857	0.55	0.643	7.20021e-07	myocyte enhancer factor 2A [Source:MGI Symbol;Acc:MGI:99532]	MADS box transcription factor#PC00250
Monocyte	Anxa5	4.86165e-11	-0.327189	0.835	0.885	7.69745e-07	annexin A5 [Source:MGI Symbol;Acc:MGI:106008]	calcium-binding protein#PC00060
Monocyte	Lamp1	4.911e-11	0.271056	0.97	0.954	7.77558e-07	lysosomal-associated membrane protein 1 [Source:MGI Symbol;Acc:MGI:96745]	membrane trafficking regulatory protein#PC00151
Monocyte	Pld4	5.59328e-11	-0.354777	0.782	0.85	8.85584e-07	phospholipase D family, member 4 [Source:MGI Symbol;Acc:MGI:2144765]	phospholipase#PC00186
Monocyte	Tppp3	5.75335e-11	-0.65009	0.167	0.316	9.10927e-07	tubulin polymerization-promoting protein family member 3 [Source:MGI Symbol;Acc:MGI:1915221]	non-motor microtubule binding protein#PC00166
Monocyte	Ppp2r5a	6.2592e-11	-0.495879	0.411	0.559	9.91019e-07	protein phosphatase 2, regulatory subunit B', alpha [Source:MGI Symbol;Acc:MGI:2388479]	protein phosphatase#PC00195
Monocyte	Clec5a	7.18089e-11	-0.525137	0.163	0.308	1.13695e-06	C-type lectin domain family 5, member a [Source:MGI Symbol;Acc:MGI:1345151]
Monocyte	Tgfbr1	7.95909e-11	-0.610265	0.368	0.503	1.26016e-06	transforming growth factor, beta receptor I [Source:MGI Symbol;Acc:MGI:98728]	serine/threonine protein kinase receptor#PC00205
Monocyte	Pla2g16	7.96036e-11	-0.51202	0.195	0.343	1.26036e-06
Monocyte	Mapkapk3	8.25568e-11	-0.486481	0.338	0.491	1.30712e-06	mitogen-activated protein kinase-activated protein kinase 3 [Source:MGI Symbol;Acc:MGI:2143163]	non-receptor serine/threonine protein kinase#PC00167
Monocyte	Entpd1	8.35032e-11	-0.504201	0.36	0.509	1.32211e-06	ectonucleoside triphosphate diphosphohydrolase 1 [Source:MGI Symbol;Acc:MGI:102805]	nucleotide phosphatase#PC00173
Monocyte	C3ar1	9.03472e-11	0.324692	0.927	0.818	1.43047e-06	complement component 3a receptor 1 [Source:MGI Symbol;Acc:MGI:1097680]	G-protein coupled receptor#PC00021
Monocyte	Jmjd1c	9.19976e-11	-0.510332	0.583	0.701	1.4566e-06	jumonji domain containing 1C [Source:MGI Symbol;Acc:MGI:1918614]	histone modifying enzyme#PC00261
Monocyte	Irf2bp2	9.20754e-11	-0.460072	0.411	0.554	1.45783e-06	interferon regulatory factor 2 binding protein 2 [Source:MGI Symbol;Acc:MGI:2443921]	zinc finger transcription factor#PC00244
Monocyte	Aldoa	1.11679e-10	0.340732	0.962	0.914	1.76822e-06	aldolase A, fructose-bisphosphate [Source:MGI Symbol;Acc:MGI:87994]	aldolase#PC00044
Monocyte	Jarid2	1.15054e-10	-0.508806	0.386	0.533	1.82166e-06	jumonji, AT rich interactive domain 2 [Source:MGI Symbol;Acc:MGI:104813]	histone modifying enzyme#PC00261
Monocyte	Fmnl3	1.18448e-10	-0.41622	0.139	0.281	1.87538e-06	formin-like 3 [Source:MGI Symbol;Acc:MGI:109569]
Monocyte	Slc43a2	1.18664e-10	0.372907	0.72	0.578	1.87881e-06	solute carrier family 43, member 2 [Source:MGI Symbol;Acc:MGI:2442746]
Monocyte	Vps37b	1.18975e-10	-0.569397	0.368	0.512	1.88372e-06	vacuolar protein sorting 37B [Source:MGI Symbol;Acc:MGI:1916724]
Monocyte	Psma6	1.23164e-10	0.396365	0.73	0.635	1.95005e-06	proteasome subunit alpha 6 [Source:MGI Symbol;Acc:MGI:1347006]	protease#PC00190
Monocyte	Ly6e	1.35233e-10	-0.259192	0.974	0.987	2.14114e-06	lymphocyte antigen 6 complex, locus E [Source:MGI Symbol;Acc:MGI:106651]
Monocyte	Gna13	1.3783e-10	0.33199	0.899	0.837	2.18226e-06	guanine nucleotide binding protein, alpha 13 [Source:MGI Symbol;Acc:MGI:95768]	heterotrimeric G-protein#PC00117
Monocyte	Il21r	1.39818e-10	-0.399551	0.159	0.301	2.21374e-06	interleukin 21 receptor [Source:MGI Symbol;Acc:MGI:1890475]	transmembrane signal receptor#PC00197
Monocyte	Fnip2	1.48258e-10	0.417846	0.555	0.387	2.34737e-06	folliculin interacting protein 2 [Source:MGI Symbol;Acc:MGI:2683054]
Monocyte	Skil	1.53608e-10	-0.386582	0.79	0.849	2.43208e-06	SKI-like [Source:MGI Symbol;Acc:MGI:106203]
Monocyte	Smchd1	1.61906e-10	-0.449073	0.396	0.539	2.56346e-06	SMC hinge domain containing 1 [Source:MGI Symbol;Acc:MGI:1921605]
Monocyte	Lmnb1	1.69666e-10	-0.507148	0.343	0.484	2.68632e-06	lamin B1 [Source:MGI Symbol;Acc:MGI:96795]
Monocyte	Sdc4	1.88341e-10	0.423264	0.773	0.627	2.982e-06	syndecan 4 [Source:MGI Symbol;Acc:MGI:1349164]	transmembrane signal receptor#PC00197
Monocyte	Chi3l3	2.02018e-10	-1.3779	0.12	0.251	3.19855e-06
Monocyte	Emp1	2.15042e-10	-0.750041	0.306	0.45	3.40476e-06	epithelial membrane protein 1 [Source:MGI Symbol;Acc:MGI:107941]	cytoskeletal protein#PC00085
Monocyte	Cd300lf	2.56906e-10	-0.41907	0.441	0.597	4.0676e-06	CD300 molecule like family member F [Source:MGI Symbol;Acc:MGI:2442359]	immunoglobulin receptor superfamily#PC00124
Monocyte	Mpp1	2.72633e-10	0.380517	0.63	0.497	4.3166e-06	membrane protein, palmitoylated [Source:MGI Symbol;Acc:MGI:105941]	scaffold/adaptor protein#PC00226
Monocyte	Gsn	2.76616e-10	-0.41934	0.411	0.557	4.37966e-06	gelsolin [Source:MGI Symbol;Acc:MGI:95851]	non-motor actin binding protein#PC00165
Monocyte	Hsp90b1	2.80989e-10	0.329665	0.897	0.801	4.44889e-06	heat shock protein 90, beta (Grp94), member 1 [Source:MGI Symbol;Acc:MGI:98817]	Hsp90 family chaperone#PC00028
Monocyte	Furin	3.19981e-10	-0.445251	0.403	0.555	5.06626e-06	furin (paired basic amino acid cleaving enzyme) [Source:MGI Symbol;Acc:MGI:97513]	serine protease#PC00203
Monocyte	Ifnar1	3.68184e-10	-0.395677	0.499	0.628	5.82946e-06	interferon (alpha and beta) receptor 1 [Source:MGI Symbol;Acc:MGI:107658]	transmembrane signal receptor#PC00197
Monocyte	P2rx7	3.80239e-10	0.700762	0.377	0.24	6.02032e-06	purinergic receptor P2X, ligand-gated ion channel, 7 [Source:MGI Symbol;Acc:MGI:1339957]	ligand-gated ion channel#PC00141
Monocyte	App	3.86553e-10	0.307746	0.931	0.892	6.1203e-06	amyloid beta (A4) precursor protein [Source:MGI Symbol;Acc:MGI:88059]	protease inhibitor#PC00191
Monocyte	Ethe1	3.88051e-10	0.370714	0.328	0.189	6.14401e-06	ethylmalonic encephalopathy 1 [Source:MGI Symbol;Acc:MGI:1913321]	oxygenase#PC00177
Monocyte	Prkcd	3.885e-10	-0.49279	0.576	0.688	6.15112e-06	protein kinase C, delta [Source:MGI Symbol;Acc:MGI:97598]	non-receptor serine/threonine protein kinase#PC00167
Monocyte	Abca1	3.92767e-10	0.475321	0.561	0.404	6.21868e-06	ATP-binding cassette, sub-family A (ABC1), member 1 [Source:MGI Symbol;Acc:MGI:99607]	ATP-binding cassette (ABC) transporter#PC00003
Monocyte	Tmem173	3.94567e-10	-0.446424	0.193	0.335	6.24718e-06
Monocyte	Ctsd	4.01994e-10	0.313047	0.957	0.904	6.36477e-06	cathepsin D [Source:MGI Symbol;Acc:MGI:88562]
Monocyte	Grina	4.05885e-10	0.469651	0.7	0.588	6.42637e-06	glutamate receptor, ionotropic, N-methyl D-aspartate-associated protein 1 (glutamate binding) [Source:MGI Symbol;Acc:MGI:1913418]
Monocyte	Fmnl1	4.50339e-10	-0.42542	0.201	0.343	7.13022e-06	formin-like 1 [Source:MGI Symbol;Acc:MGI:1888994]
Monocyte	Ptger4	4.75705e-10	-0.46497	0.128	0.258	7.53183e-06	prostaglandin E receptor 4 (subtype EP4) [Source:MGI Symbol;Acc:MGI:104311]	G-protein coupled receptor#PC00021
Monocyte	Pgap2	4.77393e-10	0.423567	0.617	0.477	7.55857e-06	post-GPI attachment to proteins 2 [Source:MGI Symbol;Acc:MGI:2385286]	protein modifying enzyme#PC00260
Monocyte	Fkbp5	5.43791e-10	0.352881	0.328	0.189	8.60985e-06	FK506 binding protein 5 [Source:MGI Symbol;Acc:MGI:104670]	chaperone#PC00072
Monocyte	Sub1	6.45675e-10	-0.419277	0.503	0.617	1.0223e-05	SUB1 homolog, transcriptional regulator [Source:MGI Symbol;Acc:MGI:104811]	general transcription factor#PC00259
Monocyte	Foxp1	6.52452e-10	0.417338	0.469	0.324	1.03303e-05	forkhead box P1 [Source:MGI Symbol;Acc:MGI:1914004]
Monocyte	Il1r2	6.82813e-10	-0.444018	0.141	0.28	1.0811e-05	interleukin 1 receptor, type II [Source:MGI Symbol;Acc:MGI:96546]	transmembrane signal receptor#PC00197
Monocyte	Osbpl8	6.86416e-10	-0.404469	0.553	0.683	1.0868e-05	oxysterol binding protein-like 8 [Source:MGI Symbol;Acc:MGI:2443807]
Monocyte	Sirpb1c	7.31853e-10	0.401628	0.443	0.298	1.15874e-05	signal-regulatory protein beta 1C [Source:MGI Symbol;Acc:MGI:3807521]	transmembrane signal receptor#PC00197
Monocyte	Ivns1abp	7.54381e-10	-0.38771	0.12	0.253	1.19441e-05	influenza virus NS1A binding protein [Source:MGI Symbol;Acc:MGI:2152389]	scaffold/adaptor protein#PC00226
Monocyte	Cd300e	7.66882e-10	0.569639	0.306	0.175	1.2142e-05	CD300E molecule [Source:MGI Symbol;Acc:MGI:2387602]	immunoglobulin receptor superfamily#PC00124
Monocyte	Coro1a	7.89291e-10	-0.394606	0.76	0.829	1.24968e-05	coronin, actin binding protein 1A [Source:MGI Symbol;Acc:MGI:1345961]	non-motor actin binding protein#PC00165
Monocyte	Mtss1	7.9218e-10	-0.376812	0.135	0.272	1.25426e-05	MTSS I-BAR domain containing 1 [Source:MGI Symbol;Acc:MGI:2384818]	actin or actin-binding cytoskeletal protein#PC00041
Monocyte	Nfkbia	8.16843e-10	-0.39618	0.856	0.881	1.29331e-05	nuclear factor of kappa light polypeptide gene enhancer in B cells inhibitor, alpha [Source:MGI Symbol;Acc:MGI:104741]
Monocyte	Ldlrap1	9.2919e-10	-0.422971	0.313	0.46	1.47119e-05	low density lipoprotein receptor adaptor protein 1 [Source:MGI Symbol;Acc:MGI:2140175]	scaffold/adaptor protein#PC00226
Monocyte	Cd44	1.01004e-09	-0.511112	0.722	0.8	1.5992e-05	CD44 antigen [Source:MGI Symbol;Acc:MGI:88338]	transmembrane signal receptor#PC00197
Monocyte	Cotl1	1.22266e-09	-0.327695	0.887	0.928	1.93584e-05	coactosin-like 1 (Dictyostelium) [Source:MGI Symbol;Acc:MGI:1919292]	non-motor actin binding protein#PC00165
Monocyte	Agtrap	1.29898e-09	0.374945	0.308	0.18	2.05667e-05	angiotensin II, type I receptor-associated protein [Source:MGI Symbol;Acc:MGI:1339977]
Monocyte	Rel	1.32622e-09	-0.462637	0.411	0.555	2.0998e-05	reticuloendotheliosis oncogene [Source:MGI Symbol;Acc:MGI:97897]	Rel homology transcription factor#PC00252
Monocyte	Calr	1.35251e-09	0.363852	0.859	0.77	2.14144e-05	calreticulin [Source:MGI Symbol;Acc:MGI:88252]	chaperone#PC00072
Monocyte	Capg	1.43614e-09	-0.400192	0.762	0.841	2.27384e-05	capping protein (actin filament), gelsolin-like [Source:MGI Symbol;Acc:MGI:1098259]	non-motor actin binding protein#PC00165
Monocyte	Btg1	1.48502e-09	-0.382257	0.518	0.649	2.35124e-05	BTG anti-proliferation factor 1 [Source:MGI Symbol;Acc:MGI:88215]
Monocyte	Irg1	1.49625e-09	0.339792	0.493	0.335	2.36901e-05
Monocyte	Hsph1	1.51595e-09	0.385419	0.428	0.274	2.40021e-05	heat shock 105kDa/110kDa protein 1 [Source:MGI Symbol;Acc:MGI:105053]
Monocyte	Syk	1.52162e-09	0.385163	0.824	0.721	2.40919e-05	spleen tyrosine kinase [Source:MGI Symbol;Acc:MGI:99515]
Monocyte	Diap1	1.58607e-09	-0.455335	0.681	0.755	2.51123e-05
Monocyte	Fn1	1.60143e-09	-0.939157	0.141	0.269	2.53554e-05	fibronectin 1 [Source:MGI Symbol;Acc:MGI:95566]	intercellular signal molecule#PC00207
Monocyte	Atox1	1.61806e-09	-0.427218	0.538	0.637	2.56188e-05	antioxidant 1 copper chaperone [Source:MGI Symbol;Acc:MGI:1333855]
Monocyte	Tmem176b	1.64388e-09	0.762352	0.296	0.171	2.60275e-05	transmembrane protein 176B [Source:MGI Symbol;Acc:MGI:1916348]
Monocyte	Nlrp3	1.87152e-09	-0.491638	0.473	0.601	2.96317e-05	NLR family, pyrin domain containing 3 [Source:MGI Symbol;Acc:MGI:2653833]
Monocyte	Runx1	1.92079e-09	-0.425728	0.345	0.483	3.04119e-05	runt related transcription factor 1 [Source:MGI Symbol;Acc:MGI:99852]	Runt transcription factor#PC00254
Monocyte	Mfsd12	2.31621e-09	-0.371693	0.244	0.392	3.66726e-05	major facilitator superfamily domain containing 12 [Source:MGI Symbol;Acc:MGI:3604804]
Monocyte	Zfp36	2.55571e-09	-0.413977	0.799	0.821	4.04645e-05	zinc finger protein 36 [Source:MGI Symbol;Acc:MGI:99180]	RNA metabolism protein#PC00031
Monocyte	RP24-312B12.1	3.15325e-09	0.347831	0.379	0.242	4.99254e-05
Monocyte	Nus1	3.57945e-09	0.403534	0.576	0.448	5.66735e-05	NUS1 dehydrodolichyl diphosphate synthase subunit [Source:MGI Symbol;Acc:MGI:1196365]
Monocyte	Ier5	3.83061e-09	-0.408691	0.797	0.846	6.065e-05	immediate early response 5 [Source:MGI Symbol;Acc:MGI:1337072]
Monocyte	Btg2	3.96709e-09	-0.441033	0.683	0.771	6.28109e-05	BTG anti-proliferation factor 2 [Source:MGI Symbol;Acc:MGI:108384]
Monocyte	Lyz2	4.007e-09	-0.768215	0.856	0.905	6.34428e-05	lysozyme 2 [Source:MGI Symbol;Acc:MGI:96897]
Monocyte	Fos	4.02456e-09	-0.456983	0.904	0.937	6.37209e-05	FBJ osteosarcoma oncogene [Source:MGI Symbol;Acc:MGI:95574]	basic leucine zipper transcription factor#PC00056
Monocyte	Epb4.1l2	4.55474e-09	-0.414919	0.568	0.67	7.21152e-05
Monocyte	Maff	4.88392e-09	-0.387776	0.126	0.251	7.73271e-05	v-maf musculoaponeurotic fibrosarcoma oncogene family, protein F (avian) [Source:MGI Symbol;Acc:MGI:96910]	basic leucine zipper transcription factor#PC00056
Monocyte	Adssl1	5.71456e-09	-0.44855	0.364	0.499	9.04787e-05	adenylosuccinate synthetase like 1 [Source:MGI Symbol;Acc:MGI:87947]
Monocyte	Arhgef10l	6.93702e-09	-0.400027	0.238	0.378	0.000109834	Rho guanine nucleotide exchange factor (GEF) 10-like [Source:MGI Symbol;Acc:MGI:1920004]	guanyl-nucleotide exchange factor#PC00113
Monocyte	Lmna	8.12244e-09	-0.552125	0.293	0.425	0.000128603	lamin A [Source:MGI Symbol;Acc:MGI:96794]
Monocyte	Dusp6	8.26494e-09	-0.46613	0.248	0.382	0.000130859	dual specificity phosphatase 6 [Source:MGI Symbol;Acc:MGI:1914853]	protein phosphatase#PC00195
Monocyte	Lmo2	8.30265e-09	-0.417767	0.291	0.424	0.000131456	LIM domain only 2 [Source:MGI Symbol;Acc:MGI:102811]
Monocyte	Tgm2	8.60409e-09	-0.332685	0.803	0.909	0.000136229	transglutaminase 2, C polypeptide [Source:MGI Symbol;Acc:MGI:98731]	transferase#PC00220
Monocyte	Ccl12	9.19108e-09	0.568894	0.58	0.449	0.000145522	chemokine (C-C motif) ligand 12 [Source:MGI Symbol;Acc:MGI:108224]	cytokine#PC00083
Monocyte	Rassf3	1.11745e-08	-0.376104	0.229	0.365	0.000176925	Ras association (RalGDS/AF-6) domain family member 3 [Source:MGI Symbol;Acc:MGI:2179722]	scaffold/adaptor protein#PC00226
Monocyte	Plec	1.17284e-08	-0.566386	0.379	0.501	0.000185695	plectin [Source:MGI Symbol;Acc:MGI:1277961]	intermediate filament binding protein#PC00130
Monocyte	Pfn1	1.2964e-08	0.250676	0.968	0.936	0.000205259	profilin 1 [Source:MGI Symbol;Acc:MGI:97549]	non-motor actin binding protein#PC00165
Monocyte	B4galt5	1.3132e-08	-0.390397	0.647	0.725	0.00020792	UDP-Gal:betaGlcNAc beta 1,4-galactosyltransferase, polypeptide 5 [Source:MGI Symbol;Acc:MGI:1927169]	glycosyltransferase#PC00111
Monocyte	Ano6	1.35582e-08	0.389436	0.482	0.353	0.000214668	anoctamin 6 [Source:MGI Symbol;Acc:MGI:2145890]
Monocyte	Mycbp2	1.37708e-08	-0.486182	0.373	0.501	0.000218032	MYC binding protein 2, E3 ubiquitin protein ligase [Source:MGI Symbol;Acc:MGI:2179432]	ubiquitin-protein ligase#PC00234
Monocyte	Maf	1.46866e-08	0.32102	0.765	0.632	0.000232533	avian musculoaponeurotic fibrosarcoma oncogene homolog [Source:MGI Symbol;Acc:MGI:96909]	basic leucine zipper transcription factor#PC00056
Monocyte	Rasgef1b	1.52467e-08	-0.375785	0.458	0.587	0.0002414	RasGEF domain family, member 1B [Source:MGI Symbol;Acc:MGI:2443755]	guanyl-nucleotide exchange factor#PC00113
Monocyte	Fem1c	1.73509e-08	-0.458874	0.467	0.579	0.000274717	fem 1 homolog c [Source:MGI Symbol;Acc:MGI:2444737]
Monocyte	Evi2a	1.75851e-08	-0.344217	0.724	0.778	0.000278426	ecotropic viral integration site 2a [Source:MGI Symbol;Acc:MGI:95458]	transmembrane signal receptor#PC00197
Monocyte	Pdia3	1.76743e-08	0.334429	0.811	0.722	0.000279837	protein disulfide isomerase associated 3 [Source:MGI Symbol;Acc:MGI:95834]	chaperone#PC00072
Monocyte	Pik3ap1	1.96329e-08	0.297374	0.679	0.554	0.000310847	phosphoinositide-3-kinase adaptor protein 1 [Source:MGI Symbol;Acc:MGI:1933177]
Monocyte	Coro1b	2.14547e-08	0.26247	0.927	0.883	0.000339692	coronin, actin binding protein 1B [Source:MGI Symbol;Acc:MGI:1345963]	non-motor actin binding protein#PC00165
Monocyte	M6pr	2.4412e-08	0.275357	0.871	0.795	0.000386515	mannose-6-phosphate receptor, cation dependent [Source:MGI Symbol;Acc:MGI:96904]	membrane traffic protein#PC00150
Monocyte	Ptprj	2.62814e-08	0.301272	0.61	0.475	0.000416114	protein tyrosine phosphatase, receptor type, J [Source:MGI Symbol;Acc:MGI:104574]	protein phosphatase#PC00195
Monocyte	Ier2	2.72791e-08	-0.44645	0.503	0.589	0.00043191	immediate early response 2 [Source:MGI Symbol;Acc:MGI:104815]
Monocyte	Fgl2	2.73166e-08	-0.41208	0.726	0.8	0.000432504	fibrinogen-like protein 2 [Source:MGI Symbol;Acc:MGI:103266]	intercellular signal molecule#PC00207
Monocyte	Psmd7	2.98369e-08	0.25736	0.664	0.523	0.000472407	proteasome (prosome, macropain) 26S subunit, non-ATPase, 7 [Source:MGI Symbol;Acc:MGI:1351511]	translation initiation factor#PC00224
Monocyte	Endod1	3.09743e-08	-0.401712	0.143	0.261	0.000490416	endonuclease domain containing 1 [Source:MGI Symbol;Acc:MGI:1919196]
Monocyte	Sh3bgrl3	3.17378e-08	0.26504	0.942	0.889	0.000502504	SH3 domain binding glutamic acid-rich protein-like 3 [Source:MGI Symbol;Acc:MGI:1920973]
Monocyte	Birc6	3.4263e-08	0.318042	0.692	0.568	0.000542485	baculoviral IAP repeat-containing 6 [Source:MGI Symbol;Acc:MGI:1276108]
Monocyte	Spi1	3.8208e-08	0.257217	0.934	0.867	0.000604948	spleen focus forming virus (SFFV) proviral integration oncogene [Source:MGI Symbol;Acc:MGI:98282]	winged helix/forkhead transcription factor#PC00246
Monocyte	Mrpl45	3.94385e-08	0.306302	0.313	0.195	0.000624431	mitochondrial ribosomal protein L45 [Source:MGI Symbol;Acc:MGI:1914286]	ribosomal protein#PC00202
Monocyte	Tgfb1	4.11578e-08	-0.458014	0.417	0.521	0.000651651	transforming growth factor, beta 1 [Source:MGI Symbol;Acc:MGI:98725]	growth factor#PC00112
Monocyte	Pgd	4.27475e-08	0.321102	0.752	0.662	0.000676821	phosphogluconate dehydrogenase [Source:MGI Symbol;Acc:MGI:97553]	dehydrogenase#PC00092
Monocyte	Mmp14	4.32497e-08	0.362129	0.747	0.634	0.000684773	matrix metallopeptidase 14 (membrane-inserted) [Source:MGI Symbol;Acc:MGI:101900]	metalloprotease#PC00153
Monocyte	Pdia6	4.62879e-08	0.33122	0.719	0.608	0.000732876	protein disulfide isomerase associated 6 [Source:MGI Symbol;Acc:MGI:1919103]	chaperone#PC00072
Monocyte	Brd2	4.68621e-08	0.289083	0.942	0.912	0.000741967	bromodomain containing 2 [Source:MGI Symbol;Acc:MGI:99495]
Monocyte	Cct2	4.83803e-08	0.29392	0.762	0.654	0.000766005	chaperonin containing Tcp1, subunit 2 (beta) [Source:MGI Symbol;Acc:MGI:107186]	chaperonin#PC00073
Monocyte	H2-Ab1	4.91557e-08	-1.25207	0.394	0.504	0.000778282	histocompatibility 2, class II antigen A, beta 1 [Source:MGI Symbol;Acc:MGI:103070]	major histocompatibility complex protein#PC00149
Monocyte	Ly9	5.09462e-08	0.332036	0.478	0.339	0.000806632	lymphocyte antigen 9 [Source:MGI Symbol;Acc:MGI:96885]	immunoglobulin receptor superfamily#PC00124
Monocyte	Hck	5.55686e-08	0.277086	0.899	0.831	0.000879818	hemopoietic cell kinase [Source:MGI Symbol;Acc:MGI:96052]
Monocyte	Trem1	5.66914e-08	-0.591786	0.212	0.329	0.000897595	triggering receptor expressed on myeloid cells 1 [Source:MGI Symbol;Acc:MGI:1930005]
Monocyte	Irak2	6.28081e-08	-0.408618	0.255	0.378	0.00099444	interleukin-1 receptor-associated kinase 2 [Source:MGI Symbol;Acc:MGI:2429603]
Monocyte	Tpd52	6.47199e-08	-0.335743	0.762	0.813	0.00102471	tumor protein D52 [Source:MGI Symbol;Acc:MGI:107749]
Monocyte	Eif5b	6.73825e-08	0.28017	0.704	0.561	0.00106687	eukaryotic translation initiation factor 5B [Source:MGI Symbol;Acc:MGI:2441772]	translation initiation factor#PC00224
Monocyte	AW112010	6.7992e-08	0.408514	0.625	0.505	0.00107652	expressed sequence AW112010 [Source:MGI Symbol;Acc:MGI:2147706]
Monocyte	Il1b	7.20523e-08	-0.364044	0.709	0.823	0.0011408	interleukin 1 beta [Source:MGI Symbol;Acc:MGI:96543]	interleukin superfamily#PC00128
Monocyte	Adam8	7.24393e-08	0.420888	0.767	0.692	0.00114693	a disintegrin and metallopeptidase domain 8 [Source:MGI Symbol;Acc:MGI:107825]	metalloprotease#PC00153
Monocyte	Spag9	7.42869e-08	-0.455479	0.477	0.572	0.00117618	sperm associated antigen 9 [Source:MGI Symbol;Acc:MGI:1918084]	scaffold/adaptor protein#PC00226
Monocyte	Rmnd5a	8.20876e-08	0.362156	0.319	0.202	0.00129969	required for meiotic nuclear division 5 homolog A [Source:MGI Symbol;Acc:MGI:1915727]
Monocyte	Stab1	8.70096e-08	0.384159	0.508	0.38	0.00137762	stabilin 1 [Source:MGI Symbol;Acc:MGI:2178742]	membrane trafficking regulatory protein#PC00151
Monocyte	H2afy	8.78593e-08	-0.353309	0.647	0.742	0.00139108
Monocyte	Csf2ra	9.42111e-08	-0.376051	0.435	0.555	0.00149164	colony stimulating factor 2 receptor, alpha, low-affinity (granulocyte-macrophage) [Source:MGI Symbol;Acc:MGI:1339754]	transmembrane signal receptor#PC00197
Monocyte	Rilpl2	1.08384e-07	0.336308	0.557	0.416	0.00171604	Rab interacting lysosomal protein-like 2 [Source:MGI Symbol;Acc:MGI:1933112]
Monocyte	Fyn	1.08594e-07	-0.374872	0.156	0.274	0.00171936	Fyn proto-oncogene [Source:MGI Symbol;Acc:MGI:95602]
Monocyte	Bcl2l11	1.10506e-07	-0.404871	0.308	0.437	0.00174964	BCL2-like 11 (apoptosis facilitator) [Source:MGI Symbol;Acc:MGI:1197519]
Monocyte	Riok3	1.19761e-07	0.327783	0.653	0.533	0.00189618	RIO kinase 3 [Source:MGI Symbol;Acc:MGI:1914128]	non-receptor serine/threonine protein kinase#PC00167
Monocyte	Psmd1	1.23465e-07	0.272985	0.542	0.412	0.00195482	proteasome (prosome, macropain) 26S subunit, non-ATPase, 1 [Source:MGI Symbol;Acc:MGI:1917497]	protease#PC00190
Monocyte	Tkt	1.26505e-07	-0.341747	0.617	0.715	0.00200296	transketolase [Source:MGI Symbol;Acc:MGI:105992]	transketolase#PC00221
Monocyte	Spp1	1.28221e-07	-0.732494	0.182	0.298	0.00203012	secreted phosphoprotein 1 [Source:MGI Symbol;Acc:MGI:98389]	cytokine#PC00083
Monocyte	Pvr	1.28803e-07	-0.402079	0.332	0.453	0.00203934	poliovirus receptor [Source:MGI Symbol;Acc:MGI:107741]
Monocyte	Cfp	1.36351e-07	0.444573	0.694	0.618	0.00215885	complement factor properdin [Source:MGI Symbol;Acc:MGI:97545]
Monocyte	Atp2a2	1.52937e-07	0.353877	0.568	0.454	0.00242144	ATPase, Ca++ transporting, cardiac muscle, slow twitch 2 [Source:MGI Symbol;Acc:MGI:88110]	primary active transporter#PC00068
Monocyte	Thbs1	1.55136e-07	-0.394176	0.644	0.788	0.00245627	thrombospondin 1 [Source:MGI Symbol;Acc:MGI:98737]
Monocyte	Atp8b4	1.57519e-07	-0.440148	0.251	0.37	0.00249399	ATPase, class I, type 8B, member 4 [Source:MGI Symbol;Acc:MGI:1859664]	primary active transporter#PC00068
Monocyte	Wdfy4	1.7227e-07	-0.311793	0.225	0.351	0.00272755	WD repeat and FYVE domain containing 4 [Source:MGI Symbol;Acc:MGI:3584510]
Monocyte	Fam134b	1.84153e-07	-0.380251	0.193	0.305	0.0029157
Monocyte	S100a11	2.07005e-07	-0.426972	0.251	0.374	0.0032775	S100 calcium binding protein A11 [Source:MGI Symbol;Acc:MGI:1338798]	calmodulin-related#PC00061
Monocyte	Spty2d1	2.30433e-07	-0.381761	0.597	0.696	0.00364844	SPT2 chromatin protein domain containing 1 [Source:MGI Symbol;Acc:MGI:2142062]	chromatin/chromatin-binding, or -regulatory protein#PC00077
Monocyte	Enox2	2.49649e-07	0.278104	0.259	0.152	0.00395269	ecto-NOX disulfide-thiol exchanger 2 [Source:MGI Symbol;Acc:MGI:2384799]	oxidoreductase#PC00176
Monocyte	Mapk6	2.50102e-07	-0.365252	0.341	0.466	0.00395986	mitogen-activated protein kinase 6 [Source:MGI Symbol;Acc:MGI:1354946]	non-receptor serine/threonine protein kinase#PC00167
Monocyte	Fermt3	2.50245e-07	0.252678	0.865	0.765	0.00396214	fermitin family member 3 [Source:MGI Symbol;Acc:MGI:2147790]
Monocyte	Sirpb1a	2.55013e-07	0.276541	0.272	0.166	0.00403762	signal-regulatory protein beta 1A [Source:MGI Symbol;Acc:MGI:2444824]	transmembrane signal receptor#PC00197
Monocyte	Ube2l6	2.61682e-07	-0.34216	0.484	0.59	0.00414321	ubiquitin-conjugating enzyme E2L 6 [Source:MGI Symbol;Acc:MGI:1914500]	ubiquitin-protein ligase#PC00234
Monocyte	Lrrc25	2.63146e-07	0.289588	0.33	0.22	0.00416639	leucine rich repeat containing 25 [Source:MGI Symbol;Acc:MGI:2445284]
Monocyte	Sdf2l1	2.71997e-07	0.258786	0.296	0.18	0.00430653	stromal cell-derived factor 2-like 1 [Source:MGI Symbol;Acc:MGI:2149842]	transferase#PC00220
Monocyte	Trem2	3.5352e-07	-0.462948	0.257	0.372	0.00559728	triggering receptor expressed on myeloid cells 2 [Source:MGI Symbol;Acc:MGI:1913150]	immunoglobulin receptor superfamily#PC00124
Monocyte	Psmc2	3.99732e-07	0.284507	0.683	0.579	0.00632896	proteasome (prosome, macropain) 26S subunit, ATPase 2 [Source:MGI Symbol;Acc:MGI:109555]	protease#PC00190
Monocyte	Bach1	4.03218e-07	-0.35571	0.642	0.74	0.00638415	BTB and CNC homology 1, basic leucine zipper transcription factor 1 [Source:MGI Symbol;Acc:MGI:894680]
Monocyte	Etv3	4.22064e-07	-0.387016	0.351	0.466	0.00668255	ets variant 3 [Source:MGI Symbol;Acc:MGI:1350926]	winged helix/forkhead transcription factor#PC00246
Monocyte	Fam107b	4.27336e-07	-0.414893	0.233	0.348	0.00676601	family with sequence similarity 107, member B [Source:MGI Symbol;Acc:MGI:1913790]
Monocyte	Srsf3	4.54392e-07	-0.326534	0.417	0.525	0.00719439	serine and arginine-rich splicing factor 3 [Source:MGI Symbol;Acc:MGI:98285]	RNA splicing factor#PC00148
Monocyte	Traf1	4.58373e-07	-0.515964	0.313	0.428	0.00725743	TNF receptor-associated factor 1 [Source:MGI Symbol;Acc:MGI:101836]	scaffold/adaptor protein#PC00226
Monocyte	Vav1	4.85396e-07	0.304121	0.827	0.766	0.00768527	vav 1 oncogene [Source:MGI Symbol;Acc:MGI:98923]
Monocyte	Calm3	5.07417e-07	0.293319	0.698	0.601	0.00803394	calmodulin 3 [Source:MGI Symbol;Acc:MGI:103249]	calmodulin-related#PC00061
Monocyte	Lrrc59	5.2496e-07	0.272715	0.69	0.595	0.00831169	leucine rich repeat containing 59 [Source:MGI Symbol;Acc:MGI:2138133]
Monocyte	Chmp4b	5.28024e-07	-0.25255	0.884	0.916	0.00836021	charged multivesicular body protein 4B [Source:MGI Symbol;Acc:MGI:1922858]	membrane traffic protein#PC00150
Monocyte	Sars	5.28322e-07	0.310775	0.484	0.367	0.00836493	seryl-aminoacyl-tRNA synthetase [Source:MGI Symbol;Acc:MGI:102809]
Monocyte	Eef1a1	5.4533e-07	-0.250209	0.88	0.91	0.00863421	eukaryotic translation elongation factor 1 alpha 1 [Source:MGI Symbol;Acc:MGI:1096881]	translation factor#PC00223
Monocyte	B430306N03Rik	5.58033e-07	0.292283	0.385	0.266	0.00883533	RIKEN cDNA B430306N03 gene [Source:MGI Symbol;Acc:MGI:2443478]
Monocyte	Slc16a6	6.33436e-07	0.273142	0.478	0.351	0.0100292	solute carrier family 16 (monocarboxylic acid transporters), member 6 [Source:MGI Symbol;Acc:MGI:2144585]	transporter#PC00227
Monocyte	Ppp1r15b	6.68047e-07	0.293531	0.687	0.574	0.0105772	protein phosphatase 1, regulatory subunit 15B [Source:MGI Symbol;Acc:MGI:2444211]
Monocyte	Rab8b	6.84042e-07	0.265431	0.775	0.669	0.0108304	RAB8B, member RAS oncogene family [Source:MGI Symbol;Acc:MGI:2442982]
Monocyte	Tep1	7.14692e-07	-0.387121	0.505	0.593	0.0113157	telomerase associated protein 1 [Source:MGI Symbol;Acc:MGI:109573]	DNA metabolism protein#PC00009
Monocyte	N4bp1	7.4509e-07	0.318484	0.771	0.674	0.011797	NEDD4 binding protein 1 [Source:MGI Symbol;Acc:MGI:2136825]	endoribonuclease#PC00094
Monocyte	Fam105a	8.09098e-07	-0.368078	0.411	0.52	0.0128104
Monocyte	Ccdc41	8.10666e-07	0.300699	0.379	0.265	0.0128353
Monocyte	Aldh2	8.11276e-07	-0.4026	0.326	0.442	0.0128449	aldehyde dehydrogenase 2, mitochondrial [Source:MGI Symbol;Acc:MGI:99600]	dehydrogenase#PC00092
Monocyte	Nisch	8.56365e-07	0.266566	0.565	0.419	0.0135588	nischarin [Source:MGI Symbol;Acc:MGI:1928323]	scaffold/adaptor protein#PC00226
Monocyte	AI607873	8.60339e-07	-0.296072	0.822	0.868	0.0136218
Monocyte	Pid1	9.22318e-07	0.340795	0.649	0.524	0.0146031	phosphotyrosine interaction domain containing 1 [Source:MGI Symbol;Acc:MGI:2138391]
Monocyte	Pmaip1	9.83854e-07	-0.351275	0.293	0.408	0.0155774	phorbol-12-myristate-13-acetate-induced protein 1 [Source:MGI Symbol;Acc:MGI:1930146]
Monocyte	Tsc22d3	1.0642e-06	0.393741	0.537	0.416	0.0168494	TSC22 domain family, member 3 [Source:MGI Symbol;Acc:MGI:1196284]
Monocyte	Mthfd2	1.10531e-06	0.282313	0.347	0.232	0.0175005	methylenetetrahydrofolate dehydrogenase (NAD+ dependent), methenyltetrahydrofolate cyclohydrolase [Source:MGI Symbol;Acc:MGI:1338850]
Monocyte	Egr1	1.16423e-06	-0.400398	0.18	0.296	0.0184333	early growth response 1 [Source:MGI Symbol;Acc:MGI:95295]	C2H2 zinc finger transcription factor#PC00248
Monocyte	Xdh	1.1841e-06	0.276415	0.75	0.646	0.0187478	xanthine dehydrogenase [Source:MGI Symbol;Acc:MGI:98973]	oxidoreductase#PC00176
Monocyte	Atp2b1	1.24328e-06	-0.344839	0.719	0.787	0.0196849	ATPase, Ca++ transporting, plasma membrane 1 [Source:MGI Symbol;Acc:MGI:104653]	primary active transporter#PC00068
Monocyte	Pfkfb3	1.28466e-06	0.430656	0.623	0.52	0.02034	6-phosphofructo-2-kinase/fructose-2,6-biphosphatase 3 [Source:MGI Symbol;Acc:MGI:2181202]	carbohydrate phosphatase#PC00066
Monocyte	Nfkbie	1.29156e-06	-0.348779	0.522	0.612	0.0204493	nuclear factor of kappa light polypeptide gene enhancer in B cells inhibitor, epsilon [Source:MGI Symbol;Acc:MGI:1194908]	membrane traffic protein#PC00150
Monocyte	Rap1a	1.2973e-06	-0.359004	0.362	0.455	0.0205402	RAS-related protein 1a [Source:MGI Symbol;Acc:MGI:97852]	small GTPase#PC00208
Monocyte	Atg5	1.30725e-06	0.287196	0.326	0.219	0.0206978	autophagy related 5 [Source:MGI Symbol;Acc:MGI:1277186]	membrane trafficking regulatory protein#PC00151
Monocyte	Nptn	1.41829e-06	-0.336152	0.531	0.618	0.0224558	neuroplastin [Source:MGI Symbol;Acc:MGI:108077]	scaffold/adaptor protein#PC00226
Monocyte	AI504432	1.45195e-06	-0.39825	0.295	0.399	0.0229887	expressed sequence AI504432 [Source:MGI Symbol;Acc:MGI:2139742]
Monocyte	Dock2	1.54691e-06	-0.379735	0.522	0.608	0.0244923	dedicator of cyto-kinesis 2 [Source:MGI Symbol;Acc:MGI:2149010]	guanyl-nucleotide exchange factor#PC00113
Monocyte	Rplp0	1.56705e-06	-0.313923	0.642	0.698	0.0248112	ribosomal protein, large, P0 [Source:MGI Symbol;Acc:MGI:1927636]	ribosomal protein#PC00202
Monocyte	Clec4n	1.60341e-06	-0.413624	0.188	0.3	0.0253868	C-type lectin domain family 4, member n [Source:MGI Symbol;Acc:MGI:1861231]
Monocyte	Cdc42se2	1.64098e-06	-0.335997	0.351	0.467	0.0259817	CDC42 small effector 2 [Source:MGI Symbol;Acc:MGI:1919979]
Monocyte	Tubb6	1.64768e-06	-0.380295	0.499	0.593	0.0260876	tubulin, beta 6 class V [Source:MGI Symbol;Acc:MGI:1915201]	tubulin#PC00228
Monocyte	Cd14	1.67592e-06	-0.290533	0.758	0.834	0.0265348	CD14 antigen [Source:MGI Symbol;Acc:MGI:88318]	transmembrane signal receptor#PC00197
Monocyte	Myl12a	1.73917e-06	-0.277537	0.679	0.74	0.0275363	myosin, light chain 12A, regulatory, non-sarcomeric [Source:MGI Symbol;Acc:MGI:1914518]
Monocyte	Limd2	1.74177e-06	0.30178	0.621	0.516	0.0275775	LIM domain containing 2 [Source:MGI Symbol;Acc:MGI:1915053]	scaffold/adaptor protein#PC00226
Monocyte	Samd9l	1.74729e-06	-0.33073	0.553	0.645	0.0276649	sterile alpha motif domain containing 9-like [Source:MGI Symbol;Acc:MGI:1343184]
Monocyte	Plek	1.81453e-06	-0.303546	0.897	0.94	0.0287295	pleckstrin [Source:MGI Symbol;Acc:MGI:1860485]	cytoskeletal protein#PC00085
Monocyte	Spen	1.81736e-06	0.322461	0.42	0.307	0.0287742	spen family transcription repressor [Source:MGI Symbol;Acc:MGI:1891706]	RNA metabolism protein#PC00031
Monocyte	Usp38	1.8315e-06	-0.335457	0.251	0.365	0.0289982	ubiquitin specific peptidase 38 [Source:MGI Symbol;Acc:MGI:1922091]	cysteine protease#PC00081
Monocyte	Hyou1	1.83959e-06	0.286973	0.388	0.275	0.0291262	hypoxia up-regulated 1 [Source:MGI Symbol;Acc:MGI:108030]
Monocyte	Serinc3	1.86156e-06	0.268061	0.837	0.753	0.0294741	serine incorporator 3 [Source:MGI Symbol;Acc:MGI:1349457]	protein-binding activity modulator#PC00095
Monocyte	Fnbp1l	1.89094e-06	0.286172	0.298	0.193	0.0299393	formin binding protein 1-like [Source:MGI Symbol;Acc:MGI:1925642]
Monocyte	Ifi30	1.91025e-06	-0.307632	0.842	0.901	0.0302449	interferon gamma inducible protein 30 [Source:MGI Symbol;Acc:MGI:2137648]	reductase#PC00198
Monocyte	Pfkfb4	2.00924e-06	-0.296777	0.152	0.256	0.0318123	6-phosphofructo-2-kinase/fructose-2,6-biphosphatase 4 [Source:MGI Symbol;Acc:MGI:2687284]	carbohydrate phosphatase#PC00066
Monocyte	Mmp19	2.01992e-06	0.285873	0.341	0.221	0.0319813	matrix metallopeptidase 19 [Source:MGI Symbol;Acc:MGI:1927899]	metalloprotease#PC00153
Monocyte	Slc16a3	2.05585e-06	-0.393384	0.593	0.689	0.0325503	solute carrier family 16 (monocarboxylic acid transporters), member 3 [Source:MGI Symbol;Acc:MGI:1933438]	transporter#PC00227
Monocyte	Srsf5	2.18163e-06	-0.321322	0.385	0.483	0.0345417	serine and arginine-rich splicing factor 5 [Source:MGI Symbol;Acc:MGI:98287]	RNA splicing factor#PC00148
Monocyte	Dot1l	2.20615e-06	-0.370427	0.302	0.404	0.0349299	DOT1-like, histone H3 methyltransferase (S. cerevisiae) [Source:MGI Symbol;Acc:MGI:2143886]	histone modifying enzyme#PC00261
Monocyte	Apobr	2.30021e-06	-0.265648	0.281	0.404	0.0364192	apolipoprotein B receptor [Source:MGI Symbol;Acc:MGI:2176230]
Monocyte	Arf4	2.31448e-06	-0.308668	0.623	0.692	0.0366451	ADP-ribosylation factor 4 [Source:MGI Symbol;Acc:MGI:99433]	G-protein#PC00020
Monocyte	Smox	2.39706e-06	-0.332491	0.619	0.699	0.0379527	spermine oxidase [Source:MGI Symbol;Acc:MGI:2445356]	oxidase#PC00175
Monocyte	Tifab	2.45185e-06	-0.375883	0.276	0.383	0.0388202	TRAF-interacting protein with forkhead-associated domain, family member B [Source:MGI Symbol;Acc:MGI:2385852]
Monocyte	Mbnl1	2.49119e-06	0.290533	0.762	0.662	0.039443	muscleblind like splicing factor 1 [Source:MGI Symbol;Acc:MGI:1928482]	RNA splicing factor#PC00148
Monocyte	Lmo4	2.56975e-06	0.327874	0.499	0.389	0.0406869	LIM domain only 4 [Source:MGI Symbol;Acc:MGI:109360]
Monocyte	Tnf	2.67666e-06	-0.366774	0.353	0.456	0.0423795	tumor necrosis factor [Source:MGI Symbol;Acc:MGI:104798]
Monocyte	Gde1	2.69871e-06	0.397545	0.482	0.372	0.0427287	glycerophosphodiester phosphodiesterase 1 [Source:MGI Symbol;Acc:MGI:1891827]	phosphodiesterase#PC00185
Monocyte	Slc28a2	2.93251e-06	0.361022	0.351	0.251	0.0464305	solute carrier family 28 (sodium-coupled nucleoside transporter), member 2 [Source:MGI Symbol;Acc:MGI:1913105]	transporter#PC00227
Monocyte	Extl3	3.04831e-06	-0.355528	0.274	0.387	0.0482638	exostosin-like glycosyltransferase 3 [Source:MGI Symbol;Acc:MGI:1860765]	glycosyltransferase#PC00111
Monocyte	Gbp4	3.11738e-06	-0.442367	0.248	0.348	0.0493575	guanylate binding protein 4 [Source:MGI Symbol;Acc:MGI:97072]	heterotrimeric G-protein#PC00117
Macrophage	Saa3	6.04015e-177	5.98831	0.799	0.067	9.56337e-173	serum amyloid A 3 [Source:MGI Symbol;Acc:MGI:98223]
Macrophage	Cd38	5.80597e-117	1.81637	0.654	0.084	9.19259e-113	CD38 antigen [Source:MGI Symbol;Acc:MGI:107474]	cyclase#PC00079
Macrophage	Lcn2	3.29273e-106	2.86676	0.548	0.036	5.21337e-102	lipocalin 2 [Source:MGI Symbol;Acc:MGI:96757]	transfer/carrier protein#PC00219
Macrophage	Pla2g7	3.97906e-100	1.24021	0.987	0.828	6.30004e-96	phospholipase A2, group VII (platelet-activating factor acetylhydrolase, plasma) [Source:MGI Symbol;Acc:MGI:1351327]	protein modifying enzyme#PC00260
Macrophage	Fth1	6.6278e-87	1.06334	1	1	1.04938e-82	ferritin heavy polypeptide 1 [Source:MGI Symbol;Acc:MGI:95588]	storage protein#PC00210
Macrophage	Bst1	5.83028e-75	1.81637	0.734	0.317	9.23108e-71	bone marrow stromal cell antigen 1 [Source:MGI Symbol;Acc:MGI:105370]	cyclase#PC00079
Macrophage	Sod2	8.42823e-73	1.43766	0.837	0.52	1.33444e-68	superoxide dismutase 2, mitochondrial [Source:MGI Symbol;Acc:MGI:98352]	oxidoreductase#PC00176
Macrophage	Nos2	3.48785e-65	2.16497	0.482	0.095	5.52231e-61	nitric oxide synthase 2, inducible [Source:MGI Symbol;Acc:MGI:97361]	oxidoreductase#PC00176
Macrophage	Pirb	6.05662e-65	0.911317	0.94	0.786	9.58945e-61	paired Ig-like receptor B [Source:MGI Symbol;Acc:MGI:894311]
Macrophage	Dtx2	1.02254e-63	1.13222	0.657	0.259	1.61899e-59	deltex 2, E3 ubiquitin ligase [Source:MGI Symbol;Acc:MGI:1921448]	ubiquitin-protein ligase#PC00234
Macrophage	Fpr1	8.21744e-61	1.00535	0.445	0.077	1.30107e-56	formyl peptide receptor 1 [Source:MGI Symbol;Acc:MGI:107443]	G-protein coupled receptor#PC00021
Macrophage	Fbxl5	1.74586e-60	1.67741	0.669	0.311	2.76423e-56	F-box and leucine-rich repeat protein 5 [Source:MGI Symbol;Acc:MGI:2152883]
Macrophage	Ccnd1	4.12864e-59	-1.47052	0.4	0.721	6.53688e-55	cyclin D1 [Source:MGI Symbol;Acc:MGI:88313]	kinase activator#PC00138
Macrophage	Esd	1.46505e-58	1.13184	0.852	0.586	2.31961e-54	esterase D/formylglutathione hydrolase [Source:MGI Symbol;Acc:MGI:95421]	serine protease#PC00203
Macrophage	Plin2	1.01419e-54	0.923408	0.974	0.848	1.60577e-50	perilipin 2 [Source:MGI Symbol;Acc:MGI:87920]	scaffold/adaptor protein#PC00226
Macrophage	Ctsc	5.69335e-54	-0.847857	0.823	0.96	9.01428e-50	cathepsin C [Source:MGI Symbol;Acc:MGI:109553]	cysteine protease#PC00081
Macrophage	Lair1	1.13901e-53	-0.982988	0.455	0.768	1.80339e-49	leukocyte-associated Ig-like receptor 1 [Source:MGI Symbol;Acc:MGI:105492]	immunoglobulin receptor superfamily#PC00124
Macrophage	Laptm5	1.89275e-53	-0.649905	0.94	0.986	2.99679e-49	lysosomal-associated protein transmembrane 5 [Source:MGI Symbol;Acc:MGI:108046]	transporter#PC00227
Macrophage	Hmox1	5.08347e-53	1.25031	0.795	0.475	8.04865e-49	heme oxygenase 1 [Source:MGI Symbol;Acc:MGI:96163]	oxygenase#PC00177
Macrophage	Clec4d	3.59509e-51	1.14987	0.827	0.548	5.69211e-47	C-type lectin domain family 4, member d [Source:MGI Symbol;Acc:MGI:1298389]	membrane traffic protein#PC00150
Macrophage	Arl4c	6.78659e-51	-1.0263	0.476	0.778	1.07452e-46	ADP-ribosylation factor-like 4C [Source:MGI Symbol;Acc:MGI:2445172]	G-protein#PC00020
Macrophage	Rnf128	9.29694e-51	0.964304	0.54	0.178	1.47199e-46	ring finger protein 128 [Source:MGI Symbol;Acc:MGI:1914139]
Macrophage	Rgs2	7.32519e-48	-1.08421	0.593	0.859	1.1598e-43	regulator of G-protein signaling 2 [Source:MGI Symbol;Acc:MGI:1098271]	GTPase-activating protein#PC00257
Macrophage	Grina	2.15985e-46	1.28892	0.824	0.585	3.41969e-42	glutamate receptor, ionotropic, N-methyl D-aspartate-associated protein 1 (glutamate binding) [Source:MGI Symbol;Acc:MGI:1913418]
Macrophage	Slc7a11	3.82926e-46	1.38273	0.417	0.099	6.06287e-42	solute carrier family 7 (cationic amino acid transporter, y+ system), member 11 [Source:MGI Symbol;Acc:MGI:1347355]	transporter#PC00227
Macrophage	Clec12a	2.87145e-45	-0.958004	0.568	0.805	4.54636e-41	C-type lectin domain family 12, member a [Source:MGI Symbol;Acc:MGI:3040968]
Macrophage	Slc11a1	5.94836e-44	0.618926	0.98	0.916	9.41803e-40	solute carrier family 11 (proton-coupled divalent metal ion transporters), member 1 [Source:MGI Symbol;Acc:MGI:1345275]	secondary carrier transporter#PC00258
Macrophage	Cd83	1.43427e-43	-1.00251	0.442	0.757	2.27089e-39	CD83 antigen [Source:MGI Symbol;Acc:MGI:1328316]
Macrophage	Aif1	2.12825e-43	-0.854037	0.694	0.911	3.36966e-39	allograft inflammatory factor 1 [Source:MGI Symbol;Acc:MGI:1343098]	calmodulin-related#PC00061
Macrophage	Ccr2	4.85345e-42	-1.38723	0.225	0.539	7.68447e-38	chemokine (C-C motif) receptor 2 [Source:MGI Symbol;Acc:MGI:106185]
Macrophage	Ckb	1.25889e-40	-1.0552	0.397	0.703	1.9932e-36	creatine kinase, brain [Source:MGI Symbol;Acc:MGI:88407]	amino acid kinase#PC00045
Macrophage	Gsr	3.70163e-40	0.737057	0.543	0.222	5.86079e-36	glutathione reductase [Source:MGI Symbol;Acc:MGI:95804]	reductase#PC00198
Macrophage	Gatm	3.91542e-40	-1.20796	0.36	0.663	6.19929e-36	glycine amidinotransferase (L-arginine:glycine amidinotransferase) [Source:MGI Symbol;Acc:MGI:1914342]	transferase#PC00220
Macrophage	Mgst1	6.21105e-40	0.841005	0.325	0.059	9.83396e-36	microsomal glutathione S-transferase 1 [Source:MGI Symbol;Acc:MGI:1913850]	transferase#PC00220
Macrophage	Lgals1	1.70188e-39	-0.673477	0.9	0.963	2.69458e-35	lectin, galactose binding, soluble 1 [Source:MGI Symbol;Acc:MGI:96777]	extracellular matrix protein#PC00102
Macrophage	Cotl1	2.43219e-39	-0.633378	0.852	0.945	3.85088e-35	coactosin-like 1 (Dictyostelium) [Source:MGI Symbol;Acc:MGI:1919292]	non-motor actin binding protein#PC00165
Macrophage	Ninj1	3.34259e-39	0.978736	0.864	0.712	5.29233e-35	ninjurin 1 [Source:MGI Symbol;Acc:MGI:1196617]	cell adhesion molecule#PC00069
Macrophage	Axl	4.00501e-39	-0.886472	0.327	0.634	6.34114e-35	AXL receptor tyrosine kinase [Source:MGI Symbol;Acc:MGI:1347244]	transmembrane signal receptor#PC00197
Macrophage	Hp	1.02541e-38	1.4402	0.255	0.025	1.62353e-34	haptoglobin [Source:MGI Symbol;Acc:MGI:96211]	serine protease#PC00203
Macrophage	Hexb	1.28748e-38	-0.934871	0.593	0.801	2.03846e-34	hexosaminidase B [Source:MGI Symbol;Acc:MGI:96074]	glycosidase#PC00110
Macrophage	Prdx6	1.87969e-38	1.35302	0.758	0.533	2.97612e-34	peroxiredoxin 6 [Source:MGI Symbol;Acc:MGI:894320]	peroxidase#PC00180
Macrophage	H2-DMa	3.85432e-37	-0.905775	0.309	0.588	6.10255e-33	histocompatibility 2, class II, locus DMa [Source:MGI Symbol;Acc:MGI:95921]	major histocompatibility complex protein#PC00149
Macrophage	Ftl1	4.33183e-37	0.63478	0.993	0.952	6.85858e-33	ferritin light polypeptide 1 [Source:MGI Symbol;Acc:MGI:95589]	storage protein#PC00210
Macrophage	Epb4.1l2	1.08694e-36	-0.708269	0.625	0.817	1.72095e-32
Macrophage	Csf1r	1.3021e-36	-0.711723	0.829	0.908	2.06161e-32	colony stimulating factor 1 receptor [Source:MGI Symbol;Acc:MGI:1339758]	transmembrane signal receptor#PC00197
Macrophage	S100a4	3.17228e-36	-1.2754	0.149	0.427	5.02268e-32	S100 calcium binding protein A4 [Source:MGI Symbol;Acc:MGI:1330282]	calmodulin-related#PC00061
Macrophage	Nus1	3.18607e-36	0.879793	0.808	0.61	5.0445e-32	NUS1 dehydrodolichyl diphosphate synthase subunit [Source:MGI Symbol;Acc:MGI:1196365]
Macrophage	Neurl3	3.36823e-36	-0.801994	0.477	0.751	5.33292e-32	neuralized E3 ubiquitin protein ligase 3 [Source:MGI Symbol;Acc:MGI:2429944]	ubiquitin-protein ligase#PC00234
Macrophage	Gde1	4.1044e-36	1.13074	0.766	0.529	6.49849e-32	glycerophosphodiester phosphodiesterase 1 [Source:MGI Symbol;Acc:MGI:1891827]	phosphodiesterase#PC00185
Macrophage	Srxn1	5.0366e-36	1.01201	0.687	0.409	7.97444e-32	sulfiredoxin 1 homolog (S. cerevisiae) [Source:MGI Symbol;Acc:MGI:104971]
Macrophage	Blvrb	5.84382e-36	0.773795	0.775	0.579	9.25252e-32	biliverdin reductase B (flavin reductase (NADPH)) [Source:MGI Symbol;Acc:MGI:2385271]	reductase#PC00198
Macrophage	Tlr2	6.57025e-36	-0.847519	0.488	0.751	1.04027e-31	toll-like receptor 2 [Source:MGI Symbol;Acc:MGI:1346060]
Macrophage	Wfdc17	8.78178e-36	1.49018	0.597	0.321	1.39042e-31	WAP four-disulfide core domain 17 [Source:MGI Symbol;Acc:MGI:3649773]	protease inhibitor#PC00191
Macrophage	Mt1	1.01171e-35	1.22076	0.688	0.432	1.60184e-31	metallothionein 1 [Source:MGI Symbol;Acc:MGI:97171]
Macrophage	Irg1	1.9244e-35	1.17846	0.531	0.231	3.0469e-31
Macrophage	Ms4a6d	3.1509e-35	0.578033	0.95	0.899	4.98881e-31	membrane-spanning 4-domains, subfamily A, member 6D [Source:MGI Symbol;Acc:MGI:1916024]	transporter#PC00227
Macrophage	Arg1	6.79037e-35	1.21734	0.761	0.542	1.07512e-30	arginase, liver [Source:MGI Symbol;Acc:MGI:88070]	hydrolase#PC00121
Macrophage	Mmp19	6.8409e-35	0.993005	0.546	0.244	1.08312e-30	matrix metallopeptidase 19 [Source:MGI Symbol;Acc:MGI:1927899]	metalloprotease#PC00153
Macrophage	Ecm1	9.9292e-35	0.981199	0.873	0.697	1.57209e-30	extracellular matrix protein 1 [Source:MGI Symbol;Acc:MGI:103060]
Macrophage	Itgb5	1.5997e-34	-0.742429	0.351	0.639	2.5328e-30	integrin beta 5 [Source:MGI Symbol;Acc:MGI:96614]	integrin#PC00126
Macrophage	Slpi	1.92429e-34	1.64899	0.255	0.035	3.04672e-30	secretory leukocyte peptidase inhibitor [Source:MGI Symbol;Acc:MGI:109297]	protease inhibitor#PC00191
Macrophage	Sell	2.19352e-34	1.03906	0.321	0.076	3.47301e-30	selectin, lymphocyte [Source:MGI Symbol;Acc:MGI:98279]
Macrophage	Kcnn4	4.88429e-34	-0.732024	0.347	0.636	7.7333e-30	potassium intermediate/small conductance calcium-activated channel, subfamily N, member 4 [Source:MGI Symbol;Acc:MGI:1277957]	voltage-gated ion channel#PC00241
Macrophage	C3	6.95132e-34	0.898076	0.69	0.4	1.1006e-29	complement component 3 [Source:MGI Symbol;Acc:MGI:88227]	protease inhibitor#PC00191
Macrophage	Irak3	7.76663e-34	0.68801	0.539	0.245	1.22969e-29	interleukin-1 receptor-associated kinase 3 [Source:MGI Symbol;Acc:MGI:1921164]
Macrophage	Coro1a	1.26056e-33	-0.661257	0.625	0.859	1.99584e-29	coronin, actin binding protein 1A [Source:MGI Symbol;Acc:MGI:1345961]	non-motor actin binding protein#PC00165
Macrophage	Cd274	1.39224e-33	0.960205	0.735	0.47	2.20433e-29	CD274 antigen [Source:MGI Symbol;Acc:MGI:1926446]	immunoglobulin receptor superfamily#PC00124
Macrophage	Rsad2	3.83241e-33	1.86949	0.701	0.495	6.06786e-29	radical S-adenosyl methionine domain containing 2 [Source:MGI Symbol;Acc:MGI:1929628]
Macrophage	Cacna1d	5.24223e-32	0.638986	0.306	0.072	8.30002e-28	calcium channel, voltage-dependent, L type, alpha 1D subunit [Source:MGI Symbol;Acc:MGI:88293]	voltage-gated ion channel#PC00241
Macrophage	Mmp8	5.302e-32	1.76392	0.329	0.088	8.39466e-28	matrix metallopeptidase 8 [Source:MGI Symbol;Acc:MGI:1202395]	metalloprotease#PC00153
Macrophage	Gclm	1.86306e-31	0.840018	0.499	0.227	2.94978e-27	glutamate-cysteine ligase, modifier subunit [Source:MGI Symbol;Acc:MGI:104995]	ligase#PC00142
Macrophage	Ms4a8a	7.84933e-31	1.1982	0.287	0.067	1.24278e-26	membrane-spanning 4-domains, subfamily A, member 8A [Source:MGI Symbol;Acc:MGI:1927657]
Macrophage	Snx5	9.70632e-31	-0.526655	0.829	0.935	1.5368e-26	sorting nexin 5 [Source:MGI Symbol;Acc:MGI:1916428]	scaffold/adaptor protein#PC00226
Macrophage	Tgfbr1	2.46299e-30	-0.825837	0.451	0.675	3.89965e-26	transforming growth factor, beta receptor I [Source:MGI Symbol;Acc:MGI:98728]	serine/threonine protein kinase receptor#PC00205
Macrophage	Igsf6	4.45497e-30	0.757312	0.826	0.63	7.05355e-26	immunoglobulin superfamily, member 6 [Source:MGI Symbol;Acc:MGI:1891393]	immunoglobulin#PC00123
Macrophage	Fam105a	5.7239e-30	-0.703583	0.353	0.606	9.06265e-26
Macrophage	Serp1	7.76937e-30	0.927733	0.89	0.83	1.23012e-25	stress-associated endoplasmic reticulum protein 1 [Source:MGI Symbol;Acc:MGI:92638]	chaperone#PC00072
Macrophage	Fpr2	9.10101e-30	0.674435	0.488	0.217	1.44096e-25	formyl peptide receptor 2 [Source:MGI Symbol;Acc:MGI:1278319]	G-protein coupled receptor#PC00021
Macrophage	Ctsl	1.13536e-29	0.835701	0.94	0.849	1.79761e-25	cathepsin L [Source:MGI Symbol;Acc:MGI:88564]	cysteine protease#PC00081
Macrophage	Ly86	2.28205e-29	-0.731156	0.463	0.659	3.61318e-25	lymphocyte antigen 86 [Source:MGI Symbol;Acc:MGI:1321404]
Macrophage	Ms4a7	2.49969e-29	-0.684877	0.835	0.908	3.95775e-25	membrane-spanning 4-domains, subfamily A, member 7 [Source:MGI Symbol;Acc:MGI:1918846]	transporter#PC00227
Macrophage	Mef2a	9.39985e-29	-0.691411	0.562	0.76	1.48828e-24	myocyte enhancer factor 2A [Source:MGI Symbol;Acc:MGI:99532]	MADS box transcription factor#PC00250
Macrophage	Msrb1	1.67355e-28	0.660328	0.758	0.565	2.64973e-24	methionine sulfoxide reductase B1 [Source:MGI Symbol;Acc:MGI:1351642]	reductase#PC00198
Macrophage	Trem2	2.04536e-28	-0.782896	0.438	0.662	3.23841e-24	triggering receptor expressed on myeloid cells 2 [Source:MGI Symbol;Acc:MGI:1913150]	immunoglobulin receptor superfamily#PC00124
Macrophage	Lrrfip1	2.07106e-28	-0.637239	0.59	0.785	3.27911e-24	leucine rich repeat (in FLII) interacting protein 1 [Source:MGI Symbol;Acc:MGI:1342770]	DNA-binding transcription factor#PC00218
Macrophage	Tspan3	4.42552e-28	0.793368	0.679	0.444	7.00693e-24	tetraspanin 3 [Source:MGI Symbol;Acc:MGI:1928098]
Macrophage	Plau	5.89109e-28	-0.753549	0.141	0.386	9.32736e-24	plasminogen activator, urokinase [Source:MGI Symbol;Acc:MGI:97611]	serine protease#PC00203
Macrophage	Mt2	8.13859e-28	1.17967	0.337	0.112	1.28858e-23	metallothionein 2 [Source:MGI Symbol;Acc:MGI:97172]
Macrophage	Txn1	1.0262e-27	0.605205	0.925	0.831	1.62478e-23	thioredoxin 1 [Source:MGI Symbol;Acc:MGI:98874]
Macrophage	Cst3	1.09826e-27	-0.417558	0.965	0.985	1.73888e-23	cystatin C [Source:MGI Symbol;Acc:MGI:102519]
Macrophage	Gsn	1.16471e-27	-0.636986	0.492	0.714	1.84408e-23	gelsolin [Source:MGI Symbol;Acc:MGI:95851]	non-motor actin binding protein#PC00165
Macrophage	Gnb2l1	2.05172e-27	-0.478768	0.892	0.945	3.24848e-23
Macrophage	Pfkfb3	2.50319e-27	0.927831	0.742	0.523	3.96331e-23	6-phosphofructo-2-kinase/fructose-2,6-biphosphatase 3 [Source:MGI Symbol;Acc:MGI:2181202]	carbohydrate phosphatase#PC00066
Macrophage	Procr	4.46302e-27	1.1933	0.266	0.065	7.06629e-23	protein C receptor, endothelial [Source:MGI Symbol;Acc:MGI:104596]	protein-binding activity modulator#PC00095
Macrophage	F13a1	4.52282e-27	1.25118	0.543	0.285	7.16098e-23	coagulation factor XIII, A1 subunit [Source:MGI Symbol;Acc:MGI:1921395]	transferase#PC00220
Macrophage	Tmsb4x	1.07904e-26	-0.457944	0.985	0.999	1.70844e-22	thymosin, beta 4, X chromosome [Source:MGI Symbol;Acc:MGI:99510]
Macrophage	Prdx5	3.46375e-26	0.507728	0.972	0.941	5.48416e-22	peroxiredoxin 5 [Source:MGI Symbol;Acc:MGI:1859821]	oxidoreductase#PC00176
Macrophage	Ivns1abp	3.63509e-26	-0.620997	0.202	0.439	5.75543e-22	influenza virus NS1A binding protein [Source:MGI Symbol;Acc:MGI:2152389]	scaffold/adaptor protein#PC00226
Macrophage	mt-Rnr2	4.67308e-26	-0.403639	1	1	7.39889e-22	mitochondrially encoded 16S rRNA [Source:MGI Symbol;Acc:MGI:102492]
Macrophage	Por	7.82253e-26	0.555646	0.874	0.694	1.23854e-21	P450 (cytochrome) oxidoreductase [Source:MGI Symbol;Acc:MGI:97744]	oxidoreductase#PC00176
Macrophage	Itgax	8.18199e-26	-0.838647	0.329	0.565	1.29545e-21	integrin alpha X [Source:MGI Symbol;Acc:MGI:96609]	integrin#PC00126
Macrophage	F10	8.26828e-26	0.894841	0.471	0.206	1.30912e-21	coagulation factor X [Source:MGI Symbol;Acc:MGI:103107]	serine protease#PC00203
Macrophage	Sirpa	1.35806e-25	-0.505404	0.858	0.932	2.15021e-21	signal-regulatory protein alpha [Source:MGI Symbol;Acc:MGI:108563]	transmembrane signal receptor#PC00197
Macrophage	Nr4a1	3.16198e-25	-0.790777	0.35	0.596	5.00636e-21	nuclear receptor subfamily 4, group A, member 1 [Source:MGI Symbol;Acc:MGI:1352454]	C4 zinc finger nuclear receptor#PC00169
Macrophage	S100a6	4.75574e-25	-0.728255	0.382	0.623	7.52976e-21	S100 calcium binding protein A6 (calcyclin) [Source:MGI Symbol;Acc:MGI:1339467]	calmodulin-related#PC00061
Macrophage	Il10ra	5.23852e-25	-0.617222	0.36	0.587	8.29415e-21	interleukin 10 receptor, alpha [Source:MGI Symbol;Acc:MGI:96538]	transmembrane signal receptor#PC00197
Macrophage	Pitpnc1	8.13591e-25	0.588656	0.445	0.204	1.28816e-20	phosphatidylinositol transfer protein, cytoplasmic 1 [Source:MGI Symbol;Acc:MGI:1919045]	transporter#PC00227
Macrophage	Pkm	1.03999e-24	0.379669	0.993	0.983	1.64662e-20	pyruvate kinase, muscle [Source:MGI Symbol;Acc:MGI:97591]	kinase#PC00137
Macrophage	Gas7	1.08276e-24	0.590798	0.411	0.165	1.71434e-20	growth arrest specific 7 [Source:MGI Symbol;Acc:MGI:1202388]	actin or actin-binding cytoskeletal protein#PC00041
Macrophage	Emp3	1.27242e-24	-0.619536	0.65	0.823	2.01462e-20	epithelial membrane protein 3 [Source:MGI Symbol;Acc:MGI:1098729]	cytoskeletal protein#PC00085
Macrophage	Anxa5	1.46632e-24	-0.411154	0.919	0.946	2.32162e-20	annexin A5 [Source:MGI Symbol;Acc:MGI:106008]	calcium-binding protein#PC00060
Macrophage	Lamp1	2.33824e-24	0.42527	0.98	0.985	3.70213e-20	lysosomal-associated membrane protein 1 [Source:MGI Symbol;Acc:MGI:96745]	membrane trafficking regulatory protein#PC00151
Macrophage	Slc31a2	3.12e-24	0.6657	0.568	0.339	4.9399e-20	solute carrier family 31, member 2 [Source:MGI Symbol;Acc:MGI:1333844]	secondary carrier transporter#PC00258
Macrophage	Gpnmb	3.83124e-24	1.26629	0.467	0.225	6.066e-20	glycoprotein (transmembrane) nmb [Source:MGI Symbol;Acc:MGI:1934765]	membrane-bound signaling molecule#PC00152
Macrophage	Ptms	1.58187e-23	-0.699327	0.483	0.652	2.50458e-19	parathymosin [Source:MGI Symbol;Acc:MGI:1916452]
Macrophage	Fcgr3	1.98038e-23	0.618061	0.919	0.825	3.13553e-19	Fc receptor, IgG, low affinity III [Source:MGI Symbol;Acc:MGI:95500]	immunoglobulin receptor superfamily#PC00124
Macrophage	mt-Rnr1	2.5132e-23	-0.423081	1	1	3.97914e-19	mitochondrially encoded 12S rRNA [Source:MGI Symbol;Acc:MGI:102493]
Macrophage	Pld4	2.68705e-23	-0.574528	0.723	0.849	4.25441e-19	phospholipase D family, member 4 [Source:MGI Symbol;Acc:MGI:2144765]	phospholipase#PC00186
Macrophage	Tnfrsf1b	4.90707e-23	0.741186	0.857	0.746	7.76937e-19	tumor necrosis factor receptor superfamily, member 1b [Source:MGI Symbol;Acc:MGI:1314883]	transmembrane signal receptor#PC00197
Macrophage	Tmem140	4.97336e-23	0.697419	0.343	0.138	7.87432e-19	transmembrane protein 140 [Source:MGI Symbol;Acc:MGI:1915737]
Macrophage	Daglb	5.37054e-23	-0.559935	0.294	0.511	8.50318e-19	diacylglycerol lipase, beta [Source:MGI Symbol;Acc:MGI:2442032]	lipase#PC00143
Macrophage	Prdx1	6.83478e-23	0.946998	0.849	0.773	1.08215e-18	peroxiredoxin 1 [Source:MGI Symbol;Acc:MGI:99523]	peroxidase#PC00180
Macrophage	Adam8	8.62063e-23	0.627015	0.937	0.857	1.3649e-18	a disintegrin and metallopeptidase domain 8 [Source:MGI Symbol;Acc:MGI:107825]	metalloprotease#PC00153
Macrophage	Man2b1	1.02094e-22	-0.689025	0.609	0.756	1.61646e-18	mannosidase 2, alpha B1 [Source:MGI Symbol;Acc:MGI:107286]
Macrophage	Gpr65	1.4662e-22	-0.647706	0.347	0.556	2.32143e-18	G-protein coupled receptor 65 [Source:MGI Symbol;Acc:MGI:108031]	G-protein coupled receptor#PC00021
Macrophage	Gpr132	1.61863e-22	-0.542491	0.082	0.274	2.56277e-18	G protein-coupled receptor 132 [Source:MGI Symbol;Acc:MGI:1890220]	G-protein coupled receptor#PC00021
Macrophage	Tgm2	2.53814e-22	-0.569987	0.725	0.865	4.01864e-18	transglutaminase 2, C polypeptide [Source:MGI Symbol;Acc:MGI:98731]	transferase#PC00220
Macrophage	Aldoa	3.10412e-22	0.420469	0.994	0.966	4.91475e-18	aldolase A, fructose-bisphosphate [Source:MGI Symbol;Acc:MGI:87994]	aldolase#PC00044
Macrophage	Arrdc4	4.61626e-22	0.686748	0.537	0.295	7.30893e-18	arrestin domain containing 4 [Source:MGI Symbol;Acc:MGI:1913662]
Macrophage	Rnase4	6.96297e-22	-0.649407	0.471	0.684	1.10245e-17	ribonuclease, RNase A family 4 [Source:MGI Symbol;Acc:MGI:1926217]
Macrophage	Smpdl3a	7.61289e-22	0.635641	0.646	0.455	1.20535e-17	sphingomyelin phosphodiesterase, acid-like 3A [Source:MGI Symbol;Acc:MGI:1931437]	phosphodiesterase#PC00185
Macrophage	Clec5a	1.24895e-21	-0.707232	0.211	0.426	1.97747e-17	C-type lectin domain family 5, member a [Source:MGI Symbol;Acc:MGI:1345151]
Macrophage	Dock8	1.46902e-21	-0.572403	0.408	0.637	2.3259e-17	dedicator of cytokinesis 8 [Source:MGI Symbol;Acc:MGI:1921396]	guanyl-nucleotide exchange factor#PC00113
Macrophage	Cp	1.67427e-21	0.54155	0.256	0.076	2.65086e-17	ceruloplasmin [Source:MGI Symbol;Acc:MGI:88476]	oxidase#PC00175
Macrophage	Cdc42	1.68211e-21	-0.36911	0.933	0.979	2.66329e-17	cell division cycle 42 [Source:MGI Symbol;Acc:MGI:106211]	small GTPase#PC00208
Macrophage	Cytip	1.90221e-21	-0.812784	0.284	0.503	3.01177e-17	cytohesin 1 interacting protein [Source:MGI Symbol;Acc:MGI:2183535]
Macrophage	Rxra	2.13777e-21	0.494943	0.392	0.175	3.38473e-17	retinoid X receptor alpha [Source:MGI Symbol;Acc:MGI:98214]	C4 zinc finger nuclear receptor#PC00169
Macrophage	Hnrnpab	2.23059e-21	-0.489528	0.876	0.943	3.53169e-17	heterogeneous nuclear ribonucleoprotein A/B [Source:MGI Symbol;Acc:MGI:1330294]
Macrophage	Cx3cr1	2.31983e-21	-0.509731	0.305	0.601	3.67299e-17	chemokine (C-X3-C motif) receptor 1 [Source:MGI Symbol;Acc:MGI:1333815]
Macrophage	Ctss	2.89372e-21	-0.323823	1	0.999	4.58163e-17	cathepsin S [Source:MGI Symbol;Acc:MGI:107341]	cysteine protease#PC00081
Macrophage	Ifi30	3.46406e-21	-0.546912	0.763	0.92	5.48464e-17	interferon gamma inducible protein 30 [Source:MGI Symbol;Acc:MGI:2137648]	reductase#PC00198
Macrophage	Arrb2	3.68091e-21	-0.476873	0.829	0.903	5.82799e-17	arrestin, beta 2 [Source:MGI Symbol;Acc:MGI:99474]	scaffold/adaptor protein#PC00226
Macrophage	Sema4d	6.66818e-21	-0.569855	0.354	0.575	1.05577e-16	sema domain, immunoglobulin domain (Ig), transmembrane domain (TM) and short cytoplasmic domain, (semaphorin) 4D [Source:MGI Symbol;Acc:MGI:109244]	membrane-bound signaling molecule#PC00152
Macrophage	Plbd1	9.52943e-21	-0.578004	0.738	0.848	1.50879e-16	phospholipase B domain containing 1 [Source:MGI Symbol;Acc:MGI:1914107]	phospholipase#PC00186
Macrophage	Hist1h2bc	1.29623e-20	0.532075	0.341	0.137	2.05233e-16
Macrophage	Ptgr1	1.30985e-20	0.879622	0.34	0.142	2.07389e-16	prostaglandin reductase 1 [Source:MGI Symbol;Acc:MGI:1914353]	reductase#PC00198
Macrophage	March1	1.52682e-20	0.597594	0.687	0.506	2.41741e-16
Macrophage	Ndrg1	1.55842e-20	1.09933	0.618	0.404	2.46744e-16	N-myc downstream regulated gene 1 [Source:MGI Symbol;Acc:MGI:1341799]	serine protease#PC00203
Macrophage	Ctsz	1.77553e-20	0.351117	0.996	0.986	2.8112e-16	cathepsin Z [Source:MGI Symbol;Acc:MGI:1891190]	cysteine protease#PC00081
Macrophage	Ccnd2	2.16196e-20	-0.747371	0.293	0.506	3.42304e-16	cyclin D2 [Source:MGI Symbol;Acc:MGI:88314]	kinase activator#PC00138
Macrophage	Il1rn	2.70276e-20	1.05748	0.884	0.747	4.27928e-16	interleukin 1 receptor antagonist [Source:MGI Symbol;Acc:MGI:96547]	interleukin superfamily#PC00128
Macrophage	Syk	2.9604e-20	0.527905	0.887	0.805	4.6872e-16	spleen tyrosine kinase [Source:MGI Symbol;Acc:MGI:99515]
Macrophage	Cd72	2.9938e-20	-0.462617	0.603	0.874	4.74009e-16	CD72 antigen [Source:MGI Symbol;Acc:MGI:88345]
Macrophage	Lcp1	3.18061e-20	-0.384578	0.93	0.987	5.03585e-16	lymphocyte cytosolic protein 1 [Source:MGI Symbol;Acc:MGI:104808]	non-motor actin binding protein#PC00165
Macrophage	Slamf7	4.00809e-20	0.632591	0.755	0.574	6.34601e-16	SLAM family member 7 [Source:MGI Symbol;Acc:MGI:1922595]	immunoglobulin receptor superfamily#PC00124
Macrophage	Aoah	6.3575e-20	0.488691	0.552	0.328	1.00658e-15	acyloxyacyl hydrolase [Source:MGI Symbol;Acc:MGI:1350928]	hydrolase#PC00121
Macrophage	Arpc1b	6.49645e-20	-0.368834	0.89	0.948	1.02858e-15	actin related protein 2/3 complex, subunit 1B [Source:MGI Symbol;Acc:MGI:1343142]	actin or actin-binding cytoskeletal protein#PC00041
Macrophage	Soat1	1.09466e-19	0.546349	0.813	0.65	1.73317e-15	sterol O-acyltransferase 1 [Source:MGI Symbol;Acc:MGI:104665]	acyltransferase#PC00042
Macrophage	Slfn2	1.10112e-19	0.42556	0.991	0.96	1.7434e-15	schlafen 2 [Source:MGI Symbol;Acc:MGI:1313258]
Macrophage	Rgl1	1.36673e-19	0.696838	0.785	0.626	2.16395e-15	ral guanine nucleotide dissociation stimulator,-like 1 [Source:MGI Symbol;Acc:MGI:107484]	guanyl-nucleotide exchange factor#PC00113
Macrophage	Btg2	1.52189e-19	-0.795803	0.463	0.645	2.4096e-15	BTG anti-proliferation factor 2 [Source:MGI Symbol;Acc:MGI:108384]
Macrophage	Fam129a	1.53445e-19	-0.593223	0.193	0.396	2.42949e-15
Macrophage	Itm2b	1.53986e-19	-0.396232	0.974	0.994	2.43806e-15	integral membrane protein 2B [Source:MGI Symbol;Acc:MGI:1309517]
Macrophage	Map4k4	1.88359e-19	0.815176	0.663	0.485	2.98228e-15	mitogen-activated protein kinase kinase kinase kinase 4 [Source:MGI Symbol;Acc:MGI:1349394]	non-receptor serine/threonine protein kinase#PC00167
Macrophage	Txnrd1	2.77558e-19	0.596483	0.785	0.634	4.39458e-15	thioredoxin reductase 1 [Source:MGI Symbol;Acc:MGI:1354175]	reductase#PC00198
Macrophage	Skil	3.04231e-19	-0.508257	0.71	0.844	4.8169e-15	SKI-like [Source:MGI Symbol;Acc:MGI:106203]
Macrophage	Fmnl2	4.33087e-19	0.728309	0.565	0.37	6.85706e-15	formin-like 2 [Source:MGI Symbol;Acc:MGI:1918659]
Macrophage	Ywhag	4.43698e-19	0.437244	0.859	0.772	7.02507e-15	tyrosine 3-monooxygenase/tryptophan 5-monooxygenase activation protein, gamma polypeptide [Source:MGI Symbol;Acc:MGI:108109]	scaffold/adaptor protein#PC00226
Macrophage	Tmem173	4.55591e-19	-0.559289	0.204	0.392	7.21336e-15
Macrophage	C1qa	7.89747e-19	-0.61507	0.776	0.84	1.25041e-14	complement component 1, q subcomponent, alpha polypeptide [Source:MGI Symbol;Acc:MGI:88223]
Macrophage	Slc31a1	9.21796e-19	0.701657	0.537	0.35	1.45948e-14	solute carrier family 31, member 1 [Source:MGI Symbol;Acc:MGI:1333843]	secondary carrier transporter#PC00258
Macrophage	Rasgef1b	1.06942e-18	-0.696988	0.458	0.64	1.69322e-14	RasGEF domain family, member 1B [Source:MGI Symbol;Acc:MGI:2443755]	guanyl-nucleotide exchange factor#PC00113
Macrophage	Psap	1.08753e-18	0.42528	0.999	0.999	1.72189e-14	prosaposin [Source:MGI Symbol;Acc:MGI:97783]	scaffold/adaptor protein#PC00226
Macrophage	Emb	1.44989e-18	0.730391	0.511	0.31	2.29561e-14	embigin [Source:MGI Symbol;Acc:MGI:95321]	scaffold/adaptor protein#PC00226
Macrophage	Hnrnpa2b1	1.466e-18	-0.408611	0.857	0.938	2.32112e-14	heterogeneous nuclear ribonucleoprotein A2/B1 [Source:MGI Symbol;Acc:MGI:104819]
Macrophage	Cyb5	1.53177e-18	0.764383	0.486	0.299	2.42526e-14
Macrophage	Ybx1	1.55265e-18	-0.405233	0.883	0.933	2.45831e-14	Y box protein 1 [Source:MGI Symbol;Acc:MGI:99146]
Macrophage	Fabp5	1.56251e-18	0.744238	0.492	0.272	2.47392e-14	fatty acid binding protein 5, epidermal [Source:MGI Symbol;Acc:MGI:101790]
Macrophage	Tbc1d23	1.59809e-18	0.499697	0.388	0.188	2.53026e-14	TBC1 domain family, member 23 [Source:MGI Symbol;Acc:MGI:1914831]
Macrophage	Fam46c	1.78377e-18	-0.510545	0.249	0.47	2.82424e-14
Macrophage	Gna12	2.0166e-18	-0.607174	0.432	0.592	3.19289e-14	guanine nucleotide binding protein, alpha 12 [Source:MGI Symbol;Acc:MGI:95767]	heterotrimeric G-protein#PC00117
Macrophage	Ifit1	3.76633e-18	0.999064	0.495	0.301	5.96323e-14	interferon-induced protein with tetratricopeptide repeats 1 [Source:MGI Symbol;Acc:MGI:99450]
Macrophage	Cd93	3.98895e-18	-0.597451	0.662	0.785	6.31571e-14	CD93 antigen [Source:MGI Symbol;Acc:MGI:106664]	extracellular matrix structural protein#PC00103
Macrophage	Erp29	4.15675e-18	-0.473643	0.65	0.797	6.58137e-14	endoplasmic reticulum protein 29 [Source:MGI Symbol;Acc:MGI:1914647]	membrane traffic protein#PC00150
Macrophage	H2-DMb1	4.44768e-18	-0.600196	0.224	0.406	7.04201e-14	histocompatibility 2, class II, locus Mb1 [Source:MGI Symbol;Acc:MGI:95922]	major histocompatibility complex protein#PC00149
Macrophage	Parp1	4.8438e-18	-0.561565	0.334	0.52	7.66919e-14	poly (ADP-ribose) polymerase family, member 1 [Source:MGI Symbol;Acc:MGI:1340806]	DNA metabolism protein#PC00009
Macrophage	F7	6.83446e-18	0.892358	0.302	0.128	1.0821e-13	coagulation factor VII [Source:MGI Symbol;Acc:MGI:109325]	serine protease#PC00203
Macrophage	Brd2	7.30717e-18	0.472787	0.962	0.912	1.15694e-13	bromodomain containing 2 [Source:MGI Symbol;Acc:MGI:99495]
Macrophage	Spen	8.10497e-18	0.528246	0.531	0.335	1.28326e-13	spen family transcription repressor [Source:MGI Symbol;Acc:MGI:1891706]	RNA metabolism protein#PC00031
Macrophage	Rgs10	8.3596e-18	-0.527881	0.438	0.618	1.32358e-13	regulator of G-protein signalling 10 [Source:MGI Symbol;Acc:MGI:1915115]
Macrophage	Anxa1	8.71225e-18	-0.555252	0.483	0.658	1.37941e-13	annexin A1 [Source:MGI Symbol;Acc:MGI:96819]	calcium-binding protein#PC00060
Macrophage	Parp10	9.68965e-18	0.622298	0.533	0.33	1.53416e-13	poly (ADP-ribose) polymerase family, member 10 [Source:MGI Symbol;Acc:MGI:3712326]
Macrophage	Cstb	1.01035e-17	0.470547	0.939	0.853	1.59969e-13	cystatin B [Source:MGI Symbol;Acc:MGI:109514]	protease inhibitor#PC00191
Macrophage	Extl3	1.21375e-17	-0.539128	0.34	0.53	1.92173e-13	exostosin-like glycosyltransferase 3 [Source:MGI Symbol;Acc:MGI:1860765]	glycosyltransferase#PC00111
Macrophage	Dock2	1.39248e-17	-0.567609	0.518	0.665	2.20471e-13	dedicator of cyto-kinesis 2 [Source:MGI Symbol;Acc:MGI:2149010]	guanyl-nucleotide exchange factor#PC00113
Macrophage	Man2a1	1.73902e-17	0.550189	0.758	0.595	2.7534e-13	mannosidase 2, alpha 1 [Source:MGI Symbol;Acc:MGI:104669]
Macrophage	Cd180	1.83448e-17	-0.515544	0.397	0.583	2.90453e-13	CD180 antigen [Source:MGI Symbol;Acc:MGI:1194924]	transmembrane signal receptor#PC00197
Macrophage	Eid1	3.1564e-17	-0.530739	0.47	0.637	4.99753e-13	EP300 interacting inhibitor of differentiation 1 [Source:MGI Symbol;Acc:MGI:1889651]
Macrophage	Lpl	3.46249e-17	-0.946938	0.16	0.335	5.48215e-13	lipoprotein lipase [Source:MGI Symbol;Acc:MGI:96820]	lipase#PC00143
Macrophage	Fnip2	4.46357e-17	0.724504	0.673	0.497	7.06717e-13	folliculin interacting protein 2 [Source:MGI Symbol;Acc:MGI:2683054]
Macrophage	Mef2c	5.05887e-17	-0.446365	0.1	0.265	8.00971e-13	myocyte enhancer factor 2C [Source:MGI Symbol;Acc:MGI:99458]	MADS box transcription factor#PC00250
Macrophage	Dgkd	6.12259e-17	-0.509714	0.271	0.457	9.6939e-13	diacylglycerol kinase, delta [Source:MGI Symbol;Acc:MGI:2138334]	kinase#PC00137
Macrophage	Gusb	7.13042e-17	-0.478183	0.64	0.801	1.12896e-12	glucuronidase, beta [Source:MGI Symbol;Acc:MGI:95872]
Macrophage	Tmem8	7.16938e-17	0.709513	0.34	0.165	1.13513e-12
Macrophage	AF251705	7.18922e-17	-0.43837	0.66	0.814	1.13827e-12
Macrophage	Sos1	1.34839e-16	0.552557	0.445	0.261	2.1349e-12	SOS Ras/Rac guanine nucleotide exchange factor 1 [Source:MGI Symbol;Acc:MGI:98354]	guanyl-nucleotide exchange factor#PC00113
Macrophage	Hilpda	1.41565e-16	0.579826	0.577	0.373	2.24141e-12	hypoxia inducible lipid droplet associated [Source:MGI Symbol;Acc:MGI:1916823]
Macrophage	Card11	1.44556e-16	-0.488832	0.091	0.252	2.28876e-12	caspase recruitment domain family, member 11 [Source:MGI Symbol;Acc:MGI:1916978]
Macrophage	Atp6v0b	1.68038e-16	0.389822	0.895	0.834	2.66055e-12	ATPase, H+ transporting, lysosomal V0 subunit B [Source:MGI Symbol;Acc:MGI:1890510]	ATP synthase#PC00002
Macrophage	Setd8	1.75632e-16	0.487034	0.571	0.381	2.78078e-12
Macrophage	Ch25h	1.79244e-16	-0.539908	0.1	0.265	2.83797e-12	cholesterol 25-hydroxylase [Source:MGI Symbol;Acc:MGI:1333869]	oxidase#PC00175
Macrophage	Rapgef2	2.08125e-16	0.59243	0.634	0.452	3.29525e-12	Rap guanine nucleotide exchange factor (GEF) 2 [Source:MGI Symbol;Acc:MGI:2659071]	guanyl-nucleotide exchange factor#PC00113
Macrophage	Cxcr4	2.12534e-16	-0.503204	0.152	0.333	3.36505e-12	chemokine (C-X-C motif) receptor 4 [Source:MGI Symbol;Acc:MGI:109563]
Macrophage	Fndc3a	2.46524e-16	0.539669	0.744	0.592	3.90321e-12	fibronectin type III domain containing 3A [Source:MGI Symbol;Acc:MGI:1196463]	ubiquitin-protein ligase#PC00234
Macrophage	Tep1	2.54205e-16	-0.545269	0.451	0.615	4.02483e-12	telomerase associated protein 1 [Source:MGI Symbol;Acc:MGI:109573]	DNA metabolism protein#PC00009
Macrophage	Lpcat2	3.1896e-16	-0.495075	0.259	0.44	5.05009e-12	lysophosphatidylcholine acyltransferase 2 [Source:MGI Symbol;Acc:MGI:3606214]	acyltransferase#PC00042
Macrophage	Inpp5d	3.40911e-16	-0.421949	0.549	0.716	5.39764e-12	inositol polyphosphate-5-phosphatase D [Source:MGI Symbol;Acc:MGI:107357]
Macrophage	Dusp16	3.86879e-16	0.547642	0.454	0.265	6.12545e-12	dual specificity phosphatase 16 [Source:MGI Symbol;Acc:MGI:1917936]	protein phosphatase#PC00195
Macrophage	Fxyd5	4.44512e-16	-0.359301	0.914	0.952	7.03796e-12	FXYD domain-containing ion transport regulator 5 [Source:MGI Symbol;Acc:MGI:1201785]	primary active transporter#PC00068
Macrophage	Havcr2	5.20046e-16	-0.457315	0.407	0.591	8.23389e-12	hepatitis A virus cellular receptor 2 [Source:MGI Symbol;Acc:MGI:2159682]	immunoglobulin receptor superfamily#PC00124
Macrophage	Runx3	5.65791e-16	-0.497919	0.438	0.626	8.95817e-12	runt related transcription factor 3 [Source:MGI Symbol;Acc:MGI:102672]	Runt transcription factor#PC00254
Macrophage	Tgfbi	5.98373e-16	-0.431185	0.855	0.969	9.47403e-12	transforming growth factor, beta induced [Source:MGI Symbol;Acc:MGI:99959]	cell adhesion molecule#PC00069
Macrophage	Pdpn	6.23613e-16	0.870981	0.587	0.418	9.87366e-12	podoplanin [Source:MGI Symbol;Acc:MGI:103098]
Macrophage	Nptn	9.73694e-16	-0.437677	0.571	0.728	1.54165e-11	neuroplastin [Source:MGI Symbol;Acc:MGI:108077]	scaffold/adaptor protein#PC00226
Macrophage	Cnbp	9.90364e-16	-0.388536	0.84	0.895	1.56804e-11	cellular nucleic acid binding protein [Source:MGI Symbol;Acc:MGI:88431]	nucleic acid metabolism protein#PC00171
Macrophage	Mapkapk3	1.07339e-15	-0.49868	0.42	0.588	1.6995e-11	mitogen-activated protein kinase-activated protein kinase 3 [Source:MGI Symbol;Acc:MGI:2143163]	non-receptor serine/threonine protein kinase#PC00167
Macrophage	Tnfaip2	1.23811e-15	0.519109	0.549	0.35	1.96029e-11	tumor necrosis factor, alpha-induced protein 2 [Source:MGI Symbol;Acc:MGI:104960]	membrane traffic protein#PC00150
Macrophage	Myo1f	1.27664e-15	-0.403975	0.574	0.717	2.02131e-11	myosin IF [Source:MGI Symbol;Acc:MGI:107711]	actin binding motor protein#PC00040
Macrophage	Clic1	1.40773e-15	-0.362406	0.821	0.87	2.22886e-11	chloride intracellular channel 1 [Source:MGI Symbol;Acc:MGI:2148924]	ion channel#PC00133
Macrophage	Ppp1r15b	1.5538e-15	0.458051	0.745	0.586	2.46013e-11	protein phosphatase 1, regulatory subunit 15B [Source:MGI Symbol;Acc:MGI:2444211]
Macrophage	Il7r	1.58764e-15	0.857566	0.542	0.368	2.51372e-11	interleukin 7 receptor [Source:MGI Symbol;Acc:MGI:96562]	transmembrane signal receptor#PC00197
Macrophage	Rplp1	1.77006e-15	-0.407901	0.788	0.853	2.80254e-11	ribosomal protein, large, P1 [Source:MGI Symbol;Acc:MGI:1927099]	ribosomal protein#PC00202
Macrophage	Cd86	2.39682e-15	-0.450601	0.325	0.524	3.79489e-11	CD86 antigen [Source:MGI Symbol;Acc:MGI:101773]	immunoglobulin receptor superfamily#PC00124
Macrophage	Anxa6	2.50859e-15	0.47225	0.586	0.408	3.97185e-11	annexin A6 [Source:MGI Symbol;Acc:MGI:88255]	calcium-binding protein#PC00060
Macrophage	Colgalt1	2.97391e-15	-0.489587	0.476	0.619	4.70859e-11	collagen beta(1-O)galactosyltransferase 1 [Source:MGI Symbol;Acc:MGI:1924348]	protein modifying enzyme#PC00260
Macrophage	Ly6e	3.81334e-15	-0.384004	0.922	0.96	6.03766e-11	lymphocyte antigen 6 complex, locus E [Source:MGI Symbol;Acc:MGI:106651]
Macrophage	Itgam	4.15025e-15	0.507786	0.959	0.92	6.5711e-11	integrin alpha M [Source:MGI Symbol;Acc:MGI:96607]	integrin#PC00126
Macrophage	1110007C09Rik	5.41211e-15	0.456232	0.76	0.605	8.56899e-11
Macrophage	Car13	5.55662e-15	0.466188	0.357	0.185	8.7978e-11	carbonic anhydrase 13 [Source:MGI Symbol;Acc:MGI:1931322]
Macrophage	Fus	5.7436e-15	-0.437118	0.654	0.757	9.09385e-11	fused in sarcoma [Source:MGI Symbol;Acc:MGI:1353633]	RNA metabolism protein#PC00031
Macrophage	Sqstm1	6.0401e-15	0.576627	0.969	0.955	9.56328e-11	sequestosome 1 [Source:MGI Symbol;Acc:MGI:107931]
Macrophage	Whsc1	8.097e-15	-0.53877	0.474	0.631	1.282e-10
Macrophage	Rftn1	9.22549e-15	0.400273	0.552	0.361	1.46067e-10	raftlin lipid raft linker 1 [Source:MGI Symbol;Acc:MGI:1923688]
Macrophage	Rnf149	1.08702e-14	0.50324	0.857	0.772	1.72108e-10	ring finger protein 149 [Source:MGI Symbol;Acc:MGI:2677438]
Macrophage	Ctsd	1.11027e-14	0.463491	0.99	0.972	1.7579e-10	cathepsin D [Source:MGI Symbol;Acc:MGI:88562]
Macrophage	Xdh	1.28474e-14	0.465092	0.799	0.67	2.03413e-10	xanthine dehydrogenase [Source:MGI Symbol;Acc:MGI:98973]	oxidoreductase#PC00176
Macrophage	Pstpip1	1.34553e-14	0.425816	0.77	0.662	2.13038e-10	proline-serine-threonine phosphatase-interacting protein 1 [Source:MGI Symbol;Acc:MGI:1321396]	actin or actin-binding cytoskeletal protein#PC00041
Macrophage	Agtrap	1.41702e-14	0.525609	0.426	0.249	2.24357e-10	angiotensin II, type I receptor-associated protein [Source:MGI Symbol;Acc:MGI:1339977]
Macrophage	Rpl4	1.44647e-14	-0.30296	0.968	0.985	2.2902e-10	ribosomal protein L4 [Source:MGI Symbol;Acc:MGI:1915141]	ribosomal protein#PC00202
Macrophage	Znrf1	1.805e-14	0.365097	0.404	0.222	2.85786e-10	zinc and ring finger 1 [Source:MGI Symbol;Acc:MGI:2177308]	ubiquitin-protein ligase#PC00234
Macrophage	Sfpq	2.05311e-14	-0.420527	0.596	0.733	3.2507e-10	splicing factor proline/glutamine rich (polypyrimidine tract binding protein associated) [Source:MGI Symbol;Acc:MGI:1918764]	RNA metabolism protein#PC00031
Macrophage	Olfml3	2.06791e-14	-0.483638	0.176	0.339	3.27413e-10	olfactomedin-like 3 [Source:MGI Symbol;Acc:MGI:1914877]	structural protein#PC00211
Macrophage	Sdc3	2.11544e-14	-0.364405	0.911	0.945	3.34938e-10	syndecan 3 [Source:MGI Symbol;Acc:MGI:1349163]	transmembrane signal receptor#PC00197
Macrophage	Lmo2	2.26568e-14	-0.482781	0.36	0.512	3.58724e-10	LIM domain only 2 [Source:MGI Symbol;Acc:MGI:102811]
Macrophage	Tmem2	2.4118e-14	0.403277	0.389	0.214	3.8186e-10
Macrophage	Evi2a	3.24872e-14	-0.44776	0.649	0.779	5.1437e-10	ecotropic viral integration site 2a [Source:MGI Symbol;Acc:MGI:95458]	transmembrane signal receptor#PC00197
Macrophage	Ccl5	3.70473e-14	1.22974	0.609	0.471	5.8657e-10	chemokine (C-C motif) ligand 5 [Source:MGI Symbol;Acc:MGI:98262]	cytokine#PC00083
Macrophage	Wdfy4	4.30805e-14	-0.451881	0.228	0.391	6.82093e-10	WD repeat and FYVE domain containing 4 [Source:MGI Symbol;Acc:MGI:3584510]
Macrophage	Cyp4f18	4.52968e-14	-0.47313	0.508	0.668	7.17184e-10	cytochrome P450, family 4, subfamily f, polypeptide 18 [Source:MGI Symbol;Acc:MGI:1919304]
Macrophage	Gadd45b	4.828e-14	-0.447854	0.766	0.827	7.64417e-10	growth arrest and DNA-damage-inducible 45 beta [Source:MGI Symbol;Acc:MGI:107776]
Macrophage	Gm4955	4.87228e-14	0.659412	0.578	0.422	7.71429e-10
Macrophage	Pea15a	6.20082e-14	-0.451165	0.546	0.705	9.81776e-10	phosphoprotein enriched in astrocytes 15A [Source:MGI Symbol;Acc:MGI:104799]
Macrophage	Atp6v1e1	6.6004e-14	0.416019	0.862	0.782	1.04504e-09	ATPase, H+ transporting, lysosomal V1 subunit E1 [Source:MGI Symbol;Acc:MGI:894326]
Macrophage	Ikbke	7.30858e-14	0.408359	0.411	0.243	1.15717e-09	inhibitor of kappaB kinase epsilon [Source:MGI Symbol;Acc:MGI:1929612]	non-receptor serine/threonine protein kinase#PC00167
Macrophage	Mical1	7.65908e-14	-0.383419	0.123	0.275	1.21266e-09	microtubule associated monooxygenase, calponin and LIM domain containing 1 [Source:MGI Symbol;Acc:MGI:2385847]
Macrophage	Nr4a2	8.34371e-14	-0.673992	0.163	0.319	1.32106e-09	nuclear receptor subfamily 4, group A, member 2 [Source:MGI Symbol;Acc:MGI:1352456]	C4 zinc finger nuclear receptor#PC00169
Macrophage	Dusp2	8.55934e-14	-0.561749	0.425	0.594	1.3552e-09	dual specificity phosphatase 2 [Source:MGI Symbol;Acc:MGI:101911]	protein phosphatase#PC00195
Macrophage	Tifab	9.25756e-14	-0.40608	0.179	0.343	1.46575e-09	TRAF-interacting protein with forkhead-associated domain, family member B [Source:MGI Symbol;Acc:MGI:2385852]
Macrophage	Fgd6	9.4696e-14	0.388384	0.351	0.185	1.49932e-09	FYVE, RhoGEF and PH domain containing 6 [Source:MGI Symbol;Acc:MGI:1261419]	guanyl-nucleotide exchange factor#PC00113
Macrophage	Zc3h12c	1.15967e-13	0.396555	0.331	0.168	1.8361e-09	zinc finger CCCH type containing 12C [Source:MGI Symbol;Acc:MGI:3026959]	endoribonuclease#PC00094
Macrophage	Arhgap22	1.2102e-13	-0.385064	0.182	0.341	1.91612e-09	Rho GTPase activating protein 22 [Source:MGI Symbol;Acc:MGI:2443418]
Macrophage	Gabarap	1.39732e-13	0.309706	0.987	0.963	2.21238e-09	gamma-aminobutyric acid receptor associated protein [Source:MGI Symbol;Acc:MGI:1861742]	non-motor microtubule binding protein#PC00166
Macrophage	Il21r	1.43033e-13	-0.35756	0.184	0.348	2.26464e-09	interleukin 21 receptor [Source:MGI Symbol;Acc:MGI:1890475]	transmembrane signal receptor#PC00197
Macrophage	Snx2	1.47594e-13	-0.428341	0.647	0.755	2.33686e-09	sorting nexin 2 [Source:MGI Symbol;Acc:MGI:1915054]	scaffold/adaptor protein#PC00226
Macrophage	H2-Eb1	1.49954e-13	-1.31755	0.17	0.33	2.37421e-09	histocompatibility 2, class II antigen E beta [Source:MGI Symbol;Acc:MGI:95901]	major histocompatibility complex protein#PC00149
Macrophage	H2afy	1.51561e-13	-0.379877	0.621	0.751	2.39966e-09
Macrophage	Vat1	1.709e-13	0.454978	0.444	0.277	2.70585e-09	vesicle amine transport 1 [Source:MGI Symbol;Acc:MGI:1349450]
Macrophage	Rps5	1.71208e-13	-0.318668	0.903	0.938	2.71073e-09	ribosomal protein S5 [Source:MGI Symbol;Acc:MGI:1097682]	ribosomal protein#PC00202
Macrophage	Tsc22d3	1.80333e-13	0.448096	0.684	0.514	2.85522e-09	TSC22 domain family, member 3 [Source:MGI Symbol;Acc:MGI:1196284]
Macrophage	Zyx	2.33608e-13	0.686055	0.697	0.569	3.69871e-09	zyxin [Source:MGI Symbol;Acc:MGI:103072]	actin or actin-binding cytoskeletal protein#PC00041
Macrophage	Sh3glb1	2.42901e-13	0.413522	0.941	0.886	3.84586e-09	SH3-domain GRB2-like B1 (endophilin) [Source:MGI Symbol;Acc:MGI:1859730]
Macrophage	Atp6v1b2	2.63277e-13	0.381196	0.87	0.76	4.16846e-09	ATPase, H+ transporting, lysosomal V1 subunit B2 [Source:MGI Symbol;Acc:MGI:109618]	ATP synthase#PC00002
Macrophage	Rap1b	2.96622e-13	-0.284031	0.955	0.979	4.69641e-09	RAS related protein 1b [Source:MGI Symbol;Acc:MGI:894315]	small GTPase#PC00208
Macrophage	Jag1	3.21535e-13	0.681457	0.354	0.196	5.09087e-09	jagged 1 [Source:MGI Symbol;Acc:MGI:1095416]
Macrophage	Eef1a1	3.26898e-13	-0.314212	0.917	0.945	5.17578e-09	eukaryotic translation elongation factor 1 alpha 1 [Source:MGI Symbol;Acc:MGI:1096881]	translation factor#PC00223
Macrophage	Pik3r5	3.41531e-13	0.450816	0.559	0.406	5.40747e-09	phosphoinositide-3-kinase regulatory subunit 5 [Source:MGI Symbol;Acc:MGI:2443588]	kinase modulator#PC00140
Macrophage	Vwa5a	3.55529e-13	-0.402018	0.452	0.599	5.6291e-09	von Willebrand factor A domain containing 5A [Source:MGI Symbol;Acc:MGI:1915026]
Macrophage	Tnip1	3.64828e-13	0.472496	0.657	0.525	5.77632e-09	TNFAIP3 interacting protein 1 [Source:MGI Symbol;Acc:MGI:1926194]
Macrophage	Rab31	4.04404e-13	0.453642	0.659	0.498	6.40292e-09	RAB31, member RAS oncogene family [Source:MGI Symbol;Acc:MGI:1914603]
Macrophage	Dmxl2	4.19691e-13	0.34415	0.359	0.186	6.64497e-09	Dmx-like 2 [Source:MGI Symbol;Acc:MGI:2444630]
Macrophage	Cxcl16	4.24038e-13	-0.287335	0.87	0.933	6.7138e-09	chemokine (C-X-C motif) ligand 16 [Source:MGI Symbol;Acc:MGI:1932682]	chemokine#PC00074
Macrophage	Ccl8	4.89143e-13	2.01365	0.262	0.126	7.74461e-09	chemokine (C-C motif) ligand 8 [Source:MGI Symbol;Acc:MGI:101878]	cytokine#PC00083
Macrophage	B430306N03Rik	6.86301e-13	0.372222	0.354	0.195	1.08662e-08	RIKEN cDNA B430306N03 gene [Source:MGI Symbol;Acc:MGI:2443478]
Macrophage	Atp6v1a	7.62581e-13	0.37109	0.867	0.76	1.20739e-08	ATPase, H+ transporting, lysosomal V1 subunit A [Source:MGI Symbol;Acc:MGI:1201780]	ATP synthase#PC00002
Macrophage	Junb	7.75614e-13	-0.452998	0.88	0.928	1.22803e-08	jun B proto-oncogene [Source:MGI Symbol;Acc:MGI:96647]	basic leucine zipper transcription factor#PC00056
Macrophage	Fgd2	9.38012e-13	-0.376454	0.228	0.395	1.48515e-08	FYVE, RhoGEF and PH domain containing 2 [Source:MGI Symbol;Acc:MGI:1347084]	guanyl-nucleotide exchange factor#PC00113
Macrophage	Rpl13a	1.01575e-12	-0.361077	0.874	0.897	1.60824e-08	ribosomal protein L13A [Source:MGI Symbol;Acc:MGI:1351455]	ribosomal protein#PC00202
Macrophage	Hsp90ab1	1.11196e-12	-0.305312	0.98	0.983	1.76057e-08	heat shock protein 90 alpha (cytosolic), class B member 1 [Source:MGI Symbol;Acc:MGI:96247]	Hsp90 family chaperone#PC00028
Macrophage	Eif5a	1.12327e-12	-0.404922	0.697	0.777	1.77848e-08	eukaryotic translation initiation factor 5A [Source:MGI Symbol;Acc:MGI:106248]	translation initiation factor#PC00224
Macrophage	Ly9	1.12529e-12	0.40849	0.611	0.443	1.78168e-08	lymphocyte antigen 9 [Source:MGI Symbol;Acc:MGI:96885]	immunoglobulin receptor superfamily#PC00124
Macrophage	Ptprc	1.13889e-12	-0.299788	0.855	0.933	1.80321e-08	protein tyrosine phosphatase, receptor type, C [Source:MGI Symbol;Acc:MGI:97810]	protein phosphatase#PC00195
Macrophage	Hnrnpd	1.19045e-12	-0.42287	0.455	0.608	1.88484e-08	heterogeneous nuclear ribonucleoprotein D [Source:MGI Symbol;Acc:MGI:101947]
Macrophage	Fnbp1	1.20234e-12	-0.396313	0.529	0.67	1.90367e-08	formin binding protein 1 [Source:MGI Symbol;Acc:MGI:109606]
Macrophage	Il4ra	1.45109e-12	0.58377	0.783	0.701	2.29751e-08	interleukin 4 receptor, alpha [Source:MGI Symbol;Acc:MGI:105367]
Macrophage	Gab1	1.4813e-12	0.329509	0.335	0.166	2.34534e-08	growth factor receptor bound protein 2-associated protein 1 [Source:MGI Symbol;Acc:MGI:108088]	scaffold/adaptor protein#PC00226
Macrophage	Rpl8	1.49457e-12	-0.286869	0.924	0.957	2.36635e-08	ribosomal protein L8 [Source:MGI Symbol;Acc:MGI:1350927]	ribosomal protein#PC00202
Macrophage	Tyrobp	1.72552e-12	-0.292919	0.94	0.959	2.73202e-08	TYRO protein tyrosine kinase binding protein [Source:MGI Symbol;Acc:MGI:1277211]	scaffold/adaptor protein#PC00226
Macrophage	Slc37a2	1.77228e-12	-0.424727	0.57	0.694	2.80605e-08	solute carrier family 37 (glycerol-3-phosphate transporter), member 2 [Source:MGI Symbol;Acc:MGI:1929693]	transporter#PC00227
Macrophage	Ifrd1	1.8176e-12	-0.480636	0.747	0.822	2.8778e-08	interferon-related developmental regulator 1 [Source:MGI Symbol;Acc:MGI:1316717]
Macrophage	Ucp2	2.03815e-12	-0.396193	0.745	0.843	3.22701e-08	uncoupling protein 2 (mitochondrial, proton carrier) [Source:MGI Symbol;Acc:MGI:109354]	secondary carrier transporter#PC00258
Macrophage	Ncl	2.25512e-12	-0.315648	0.906	0.928	3.57053e-08	nucleolin [Source:MGI Symbol;Acc:MGI:97286]
Macrophage	Etfb	2.2735e-12	-0.448923	0.391	0.535	3.59963e-08	electron transferring flavoprotein, beta polypeptide [Source:MGI Symbol;Acc:MGI:106098]	oxidoreductase#PC00176
Macrophage	Pilra	2.5646e-12	-0.436391	0.327	0.492	4.06052e-08	paired immunoglobin-like type 2 receptor alpha [Source:MGI Symbol;Acc:MGI:2450529]	immunoglobulin receptor superfamily#PC00124
Macrophage	Ubl3	3.12116e-12	-0.39916	0.653	0.742	4.94172e-08	ubiquitin-like 3 [Source:MGI Symbol;Acc:MGI:1344373]	ubiquitin-protein ligase#PC00234
Macrophage	Adcy7	3.32736e-12	-0.399125	0.275	0.423	5.26821e-08	adenylate cyclase 7 [Source:MGI Symbol;Acc:MGI:102891]
Macrophage	Dab2	3.84936e-12	-0.398012	0.742	0.839	6.0947e-08	disabled 2, mitogen-responsive phosphoprotein [Source:MGI Symbol;Acc:MGI:109175]	scaffold/adaptor protein#PC00226
Macrophage	Hif1a	4.63163e-12	0.549104	0.679	0.524	7.33327e-08	hypoxia inducible factor 1, alpha subunit [Source:MGI Symbol;Acc:MGI:106918]	basic helix-loop-helix transcription factor#PC00055
Macrophage	Pla2g15	4.66924e-12	-0.458379	0.375	0.521	7.3928e-08	phospholipase A2, group XV [Source:MGI Symbol;Acc:MGI:2178076]	acyltransferase#PC00042
Macrophage	Csk	4.90963e-12	-0.357269	0.512	0.665	7.77342e-08	c-src tyrosine kinase [Source:MGI Symbol;Acc:MGI:88537]
Macrophage	Galnt6	4.91753e-12	0.389174	0.597	0.431	7.78593e-08	polypeptide N-acetylgalactosaminyltransferase 6 [Source:MGI Symbol;Acc:MGI:1891640]	glycosyltransferase#PC00111
Macrophage	Hk3	4.97705e-12	0.523049	0.672	0.533	7.88017e-08	hexokinase 3 [Source:MGI Symbol;Acc:MGI:2670962]	kinase#PC00137
Macrophage	Jmjd1c	5.00686e-12	-0.461337	0.627	0.741	7.92736e-08	jumonji domain containing 1C [Source:MGI Symbol;Acc:MGI:1918614]	histone modifying enzyme#PC00261
Macrophage	Lmnb1	5.53246e-12	-0.430858	0.284	0.444	8.75955e-08	lamin B1 [Source:MGI Symbol;Acc:MGI:96795]
Macrophage	Crip1	5.93821e-12	-0.444552	0.309	0.479	9.40197e-08	cysteine-rich protein 1 (intestinal) [Source:MGI Symbol;Acc:MGI:88501]	actin or actin-binding cytoskeletal protein#PC00041
Macrophage	Rps2	7.39762e-12	-0.379469	0.65	0.746	1.17126e-07	ribosomal protein S2 [Source:MGI Symbol;Acc:MGI:105110]	ribosomal protein#PC00202
Macrophage	Hnrnpk	8.38235e-12	-0.34555	0.728	0.839	1.32718e-07	heterogeneous nuclear ribonucleoprotein K [Source:MGI Symbol;Acc:MGI:99894]	RNA metabolism protein#PC00031
Macrophage	Rab3il1	8.73043e-12	-0.443151	0.365	0.523	1.38229e-07	RAB3A interacting protein (rabin3)-like 1 [Source:MGI Symbol;Acc:MGI:1922010]	guanyl-nucleotide exchange factor#PC00113
Macrophage	Usp18	9.32111e-12	0.443906	0.575	0.408	1.47581e-07	ubiquitin specific peptidase 18 [Source:MGI Symbol;Acc:MGI:1344364]	cysteine protease#PC00081
Macrophage	Lsp1	9.99586e-12	-0.733517	0.242	0.382	1.58264e-07	lymphocyte specific 1 [Source:MGI Symbol;Acc:MGI:96832]	non-motor actin binding protein#PC00165
Macrophage	Sh3bp5	1.00889e-11	0.34938	0.433	0.262	1.59738e-07	SH3-domain binding protein 5 (BTK-associated) [Source:MGI Symbol;Acc:MGI:1344391]	scaffold/adaptor protein#PC00226
Macrophage	Casp4	1.06942e-11	0.347851	0.483	0.307	1.69321e-07	caspase 4, apoptosis-related cysteine peptidase [Source:MGI Symbol;Acc:MGI:107700]	protease#PC00190
Macrophage	Gcnt1	1.1621e-11	-0.361377	0.228	0.387	1.83995e-07	glucosaminyl (N-acetyl) transferase 1, core 2 [Source:MGI Symbol;Acc:MGI:95676]	glycosyltransferase#PC00111
Macrophage	Gpx1	1.18288e-11	-0.290001	0.937	0.985	1.87285e-07	glutathione peroxidase 1 [Source:MGI Symbol;Acc:MGI:104887]	peroxidase#PC00180
Macrophage	Zmynd15	1.22693e-11	-0.606933	0.379	0.534	1.9426e-07	zinc finger, MYND-type containing 15 [Source:MGI Symbol;Acc:MGI:3603821]
Macrophage	Ptp4a2	1.34037e-11	-0.347424	0.742	0.834	2.12221e-07	protein tyrosine phosphatase 4a2 [Source:MGI Symbol;Acc:MGI:1277117]	protein phosphatase#PC00195
Macrophage	Kdm6b	1.36308e-11	-0.529788	0.529	0.63	2.15816e-07	KDM1 lysine (K)-specific demethylase 6B [Source:MGI Symbol;Acc:MGI:2448492]	chromatin/chromatin-binding, or -regulatory protein#PC00077
Macrophage	Vim	1.43827e-11	0.28739	0.997	0.994	2.27721e-07	vimentin [Source:MGI Symbol;Acc:MGI:98932]
Macrophage	Pparg	1.5659e-11	-0.330425	0.138	0.28	2.47929e-07	peroxisome proliferator activated receptor gamma [Source:MGI Symbol;Acc:MGI:97747]	C4 zinc finger nuclear receptor#PC00169
Macrophage	Pdgfb	2.03606e-11	-0.420019	0.158	0.295	3.22369e-07	platelet derived growth factor, B polypeptide [Source:MGI Symbol;Acc:MGI:97528]	growth factor#PC00112
Macrophage	Pgd	2.05308e-11	0.363906	0.829	0.786	3.25065e-07	phosphogluconate dehydrogenase [Source:MGI Symbol;Acc:MGI:97553]	dehydrogenase#PC00092
Macrophage	Abca1	2.10464e-11	0.504715	0.76	0.649	3.33227e-07	ATP-binding cassette, sub-family A (ABC1), member 1 [Source:MGI Symbol;Acc:MGI:99607]	ATP-binding cassette (ABC) transporter#PC00003
Macrophage	Atf4	2.58257e-11	0.344794	0.919	0.852	4.08898e-07	activating transcription factor 4 [Source:MGI Symbol;Acc:MGI:88096]	DNA-binding transcription factor#PC00218
Macrophage	Ptpn22	2.87436e-11	-0.271332	0.132	0.274	4.55098e-07	protein tyrosine phosphatase, non-receptor type 22 (lymphoid) [Source:MGI Symbol;Acc:MGI:107170]
Macrophage	Actr3	3.22937e-11	-0.260284	0.921	0.946	5.11307e-07	ARP3 actin-related protein 3 [Source:MGI Symbol;Acc:MGI:1921367]	actin and actin related protein#PC00039
Macrophage	Tgfbr2	3.27038e-11	-0.460733	0.41	0.55	5.17799e-07	transforming growth factor, beta receptor II [Source:MGI Symbol;Acc:MGI:98729]	serine/threonine protein kinase receptor#PC00205
Macrophage	Creg1	3.649e-11	0.573621	0.779	0.701	5.77746e-07	cellular repressor of E1A-stimulated genes 1 [Source:MGI Symbol;Acc:MGI:1344382]
Macrophage	Pmepa1	3.83113e-11	-0.603523	0.218	0.347	6.06582e-07	prostate transmembrane protein, androgen induced 1 [Source:MGI Symbol;Acc:MGI:1929600]
Macrophage	Hnrnpu	3.95476e-11	-0.29267	0.931	0.947	6.26157e-07	heterogeneous nuclear ribonucleoprotein U [Source:MGI Symbol;Acc:MGI:1858195]
Macrophage	Endod1	3.9736e-11	-0.33748	0.129	0.261	6.29141e-07	endonuclease domain containing 1 [Source:MGI Symbol;Acc:MGI:1919196]
Macrophage	Atox1	4.08497e-11	-0.392429	0.549	0.666	6.46773e-07	antioxidant 1 copper chaperone [Source:MGI Symbol;Acc:MGI:1333855]
Macrophage	Mybbp1a	4.2422e-11	-0.388121	0.476	0.609	6.71668e-07	MYB binding protein (P160) 1a [Source:MGI Symbol;Acc:MGI:106181]	chromatin/chromatin-binding, or -regulatory protein#PC00077
Macrophage	Myh9	5.56542e-11	-0.291518	0.953	0.957	8.81172e-07	myosin, heavy polypeptide 9, non-muscle [Source:MGI Symbol;Acc:MGI:107717]
Macrophage	Serpinb6a	5.57783e-11	0.487137	0.388	0.237	8.83137e-07	serine (or cysteine) peptidase inhibitor, clade B, member 6a [Source:MGI Symbol;Acc:MGI:103123]
Macrophage	Scimp	5.72917e-11	-0.354835	0.158	0.293	9.07099e-07	SLP adaptor and CSK interacting membrane protein [Source:MGI Symbol;Acc:MGI:3610314]
Macrophage	Lrmp	5.93594e-11	-0.369316	0.217	0.359	9.39838e-07	lymphoid-restricted membrane protein [Source:MGI Symbol;Acc:MGI:108424]
Macrophage	Slc25a3	6.33742e-11	-0.31849	0.805	0.871	1.0034e-06	solute carrier family 25 (mitochondrial carrier, phosphate carrier), member 3 [Source:MGI Symbol;Acc:MGI:1353498]	mitochondrial carrier protein#PC00158
Macrophage	Pxk	6.46725e-11	0.386089	0.574	0.419	1.02396e-06	PX domain containing serine/threonine kinase [Source:MGI Symbol;Acc:MGI:1289230]
Macrophage	Ankrd50	6.79652e-11	0.402513	0.325	0.185	1.07609e-06	ankyrin repeat domain 50 [Source:MGI Symbol;Acc:MGI:2139777]	scaffold/adaptor protein#PC00226
Macrophage	Oasl1	7.17667e-11	0.767549	0.647	0.545	1.13628e-06	2'-5' oligoadenylate synthetase-like 1 [Source:MGI Symbol;Acc:MGI:2180849]	nucleotidyltransferase#PC00174
Macrophage	Gclc	7.37116e-11	0.41917	0.283	0.148	1.16708e-06	glutamate-cysteine ligase, catalytic subunit [Source:MGI Symbol;Acc:MGI:104990]	ligase#PC00142
Macrophage	Pla2g16	7.77879e-11	-0.494229	0.269	0.397	1.23162e-06
Macrophage	Gns	7.88475e-11	0.333624	0.886	0.801	1.24839e-06	glucosamine (N-acetyl)-6-sulfatase [Source:MGI Symbol;Acc:MGI:1922862]	hydrolase#PC00121
Macrophage	Ppfia4	8.51958e-11	-0.37927	0.201	0.341	1.34891e-06	protein tyrosine phosphatase, receptor type, f polypeptide (PTPRF), interacting protein (liprin), alpha 4 [Source:MGI Symbol;Acc:MGI:1915757]
Macrophage	Pitpna	9.01309e-11	-0.315755	0.87	0.939	1.42704e-06	phosphatidylinositol transfer protein, alpha [Source:MGI Symbol;Acc:MGI:99887]	transporter#PC00227
Macrophage	Ehd4	9.12065e-11	-0.360228	0.747	0.827	1.44407e-06	EH-domain containing 4 [Source:MGI Symbol;Acc:MGI:1919619]	membrane traffic protein#PC00150
Macrophage	Nfe2l2	9.25005e-11	-0.34125	0.753	0.837	1.46456e-06	nuclear factor, erythroid derived 2, like 2 [Source:MGI Symbol;Acc:MGI:108420]	basic leucine zipper transcription factor#PC00056
Macrophage	Plcg2	9.42995e-11	-0.380505	0.531	0.667	1.49304e-06	phospholipase C, gamma 2 [Source:MGI Symbol;Acc:MGI:97616]	phospholipase#PC00186
Macrophage	Npc2	9.89532e-11	0.315594	1	0.995	1.56673e-06	NPC intracellular cholesterol transporter 2 [Source:MGI Symbol;Acc:MGI:1915213]
Macrophage	Plxnc1	1.00178e-10	-0.414425	0.224	0.368	1.58612e-06	plexin C1 [Source:MGI Symbol;Acc:MGI:1890127]
Macrophage	Rac1	1.04305e-10	-0.291146	0.808	0.877	1.65146e-06	Rac family small GTPase 1 [Source:MGI Symbol;Acc:MGI:97845]	small GTPase#PC00208
Macrophage	Nfkbie	1.07851e-10	-0.460226	0.37	0.525	1.70761e-06	nuclear factor of kappa light polypeptide gene enhancer in B cells inhibitor, epsilon [Source:MGI Symbol;Acc:MGI:1194908]	membrane traffic protein#PC00150
Macrophage	Tax1bp1	1.17235e-10	0.363749	0.862	0.774	1.85618e-06	Tax1 (human T cell leukemia virus type I) binding protein 1 [Source:MGI Symbol;Acc:MGI:1289308]
Macrophage	Dpep2	1.22338e-10	-0.446475	0.334	0.477	1.93698e-06	dipeptidase 2 [Source:MGI Symbol;Acc:MGI:2442042]	protease#PC00190
Macrophage	Tgfb1	1.24749e-10	-0.350731	0.482	0.614	1.97516e-06	transforming growth factor, beta 1 [Source:MGI Symbol;Acc:MGI:98725]	growth factor#PC00112
Macrophage	Zeb2	1.25745e-10	0.30926	0.944	0.905	1.99093e-06	zinc finger E-box binding homeobox 2 [Source:MGI Symbol;Acc:MGI:1344407]	C2H2 zinc finger transcription factor#PC00248
Macrophage	Ddhd1	1.3528e-10	0.331496	0.281	0.15	2.14188e-06	DDHD domain containing 1 [Source:MGI Symbol;Acc:MGI:2150302]	phospholipase#PC00186
Macrophage	Cd74	1.37343e-10	-0.818681	0.316	0.453	2.17455e-06	CD74 antigen (invariant polypeptide of major histocompatibility complex, class II antigen-associated) [Source:MGI Symbol;Acc:MGI:96534]	scaffold/adaptor protein#PC00226
Macrophage	Atg5	1.41601e-10	0.289939	0.425	0.265	2.24198e-06	autophagy related 5 [Source:MGI Symbol;Acc:MGI:1277186]	membrane trafficking regulatory protein#PC00151
Macrophage	AW112010	1.50742e-10	0.577782	0.572	0.439	2.3867e-06	expressed sequence AW112010 [Source:MGI Symbol;Acc:MGI:2147706]
Macrophage	Slc48a1	1.53359e-10	0.562622	0.552	0.399	2.42814e-06	solute carrier family 48 (heme transporter), member 1 [Source:MGI Symbol;Acc:MGI:1914989]	transporter#PC00227
Macrophage	Ccr5	1.5556e-10	-0.349858	0.811	0.88	2.46298e-06	chemokine (C-C motif) receptor 5 [Source:MGI Symbol;Acc:MGI:107182]
Macrophage	Rilpl2	1.62338e-10	0.479565	0.668	0.542	2.5703e-06	Rab interacting lysosomal protein-like 2 [Source:MGI Symbol;Acc:MGI:1933112]
Macrophage	Rplp0	1.76221e-10	-0.326552	0.722	0.8	2.7901e-06	ribosomal protein, large, P0 [Source:MGI Symbol;Acc:MGI:1927636]	ribosomal protein#PC00202
Macrophage	Got1	1.91767e-10	-0.405936	0.508	0.632	3.03625e-06	glutamic-oxaloacetic transaminase 1, soluble [Source:MGI Symbol;Acc:MGI:95791]	transaminase#PC00216
Macrophage	Fmnl1	2.34811e-10	-0.329386	0.205	0.342	3.71776e-06	formin-like 1 [Source:MGI Symbol;Acc:MGI:1888994]
Macrophage	Slc28a2	2.51614e-10	0.314229	0.312	0.172	3.98381e-06	solute carrier family 28 (sodium-coupled nucleoside transporter), member 2 [Source:MGI Symbol;Acc:MGI:1913105]	transporter#PC00227
Macrophage	Emr1	2.70819e-10	-0.314008	0.738	0.846	4.28788e-06
Macrophage	Dock10	2.9636e-10	0.478589	0.628	0.502	4.69227e-06	dedicator of cytokinesis 10 [Source:MGI Symbol;Acc:MGI:2146320]	guanyl-nucleotide exchange factor#PC00113
Macrophage	Cmpk2	3.00782e-10	0.90089	0.411	0.27	4.76228e-06	cytidine monophosphate (UMP-CMP) kinase 2, mitochondrial [Source:MGI Symbol;Acc:MGI:99830]	nucleotide kinase#PC00172
Macrophage	Gnptab	3.12452e-10	0.372076	0.638	0.494	4.94706e-06	N-acetylglucosamine-1-phosphate transferase, alpha and beta subunits [Source:MGI Symbol;Acc:MGI:3643902]
Macrophage	Mrpl45	3.17927e-10	0.320335	0.473	0.314	5.03374e-06	mitochondrial ribosomal protein L45 [Source:MGI Symbol;Acc:MGI:1914286]	ribosomal protein#PC00202
Macrophage	Rusc2	3.92191e-10	0.345532	0.274	0.146	6.20956e-06	RUN and SH3 domain containing 2 [Source:MGI Symbol;Acc:MGI:2140371]
Macrophage	Macf1	3.93763e-10	-0.386343	0.704	0.77	6.23446e-06	microtubule-actin crosslinking factor 1 [Source:MGI Symbol;Acc:MGI:108559]	intermediate filament binding protein#PC00130
Macrophage	Susd3	4.28524e-10	-0.331642	0.171	0.302	6.78482e-06	sushi domain containing 3 [Source:MGI Symbol;Acc:MGI:1913579]
Macrophage	Vasp	4.51231e-10	-0.334773	0.672	0.786	7.14434e-06	vasodilator-stimulated phosphoprotein [Source:MGI Symbol;Acc:MGI:109268]	scaffold/adaptor protein#PC00226
Macrophage	Spred1	4.5762e-10	-0.408648	0.504	0.612	7.2455e-06	sprouty protein with EVH-1 domain 1, related sequence [Source:MGI Symbol;Acc:MGI:2150016]	scaffold/adaptor protein#PC00226
Macrophage	Tmem86a	4.66619e-10	-0.418377	0.457	0.583	7.38798e-06	transmembrane protein 86A [Source:MGI Symbol;Acc:MGI:1915143]
Macrophage	D8Ertd738e	4.89643e-10	-0.369731	0.602	0.689	7.75251e-06	DNA segment, Chr 8, ERATO Doi 738, expressed [Source:MGI Symbol;Acc:MGI:1289231]
Macrophage	Park7	5.03684e-10	-0.367473	0.592	0.693	7.97484e-06	Parkinson disease (autosomal recessive, early onset) 7 [Source:MGI Symbol;Acc:MGI:2135637]
Macrophage	Hnrnpm	5.16948e-10	-0.338976	0.581	0.702	8.18484e-06	heterogeneous nuclear ribonucleoprotein M [Source:MGI Symbol;Acc:MGI:1926465]	RNA splicing factor#PC00148
Macrophage	Sash1	5.19886e-10	0.385692	0.641	0.515	8.23135e-06	SAM and SH3 domain containing 1 [Source:MGI Symbol;Acc:MGI:1917347]
Macrophage	Icam1	5.35104e-10	-0.417451	0.223	0.36	8.47231e-06	intercellular adhesion molecule 1 [Source:MGI Symbol;Acc:MGI:96392]
Macrophage	Stap1	5.7645e-10	-0.389381	0.262	0.399	9.12693e-06	signal transducing adaptor family member 1 [Source:MGI Symbol;Acc:MGI:1926193]	scaffold/adaptor protein#PC00226
Macrophage	Ly6c2	5.98599e-10	-0.619213	0.266	0.418	9.47762e-06	lymphocyte antigen 6 complex, locus C2 [Source:MGI Symbol;Acc:MGI:3712069]
Macrophage	Clic4	6.32681e-10	-0.327936	0.777	0.853	1.00172e-05	chloride intracellular channel 4 (mitochondrial) [Source:MGI Symbol;Acc:MGI:1352754]	ion channel#PC00133
Macrophage	Srsf3	6.3474e-10	-0.367337	0.429	0.564	1.00498e-05	serine and arginine-rich splicing factor 3 [Source:MGI Symbol;Acc:MGI:98285]	RNA splicing factor#PC00148
Macrophage	Vti1a	7.04188e-10	0.26247	0.266	0.139	1.11494e-05	vesicle transport through interaction with t-SNAREs 1A [Source:MGI Symbol;Acc:MGI:1855699]	SNARE protein#PC00034
Macrophage	Ddx5	7.9688e-10	-0.267937	0.877	0.915	1.2617e-05	DEAD box helicase 5 [Source:MGI Symbol;Acc:MGI:105037]
Macrophage	Rtn3	8.63072e-10	0.308912	0.805	0.697	1.3665e-05	reticulon 3 [Source:MGI Symbol;Acc:MGI:1339970]
Macrophage	Mpp1	8.99529e-10	0.351448	0.66	0.537	1.42422e-05	membrane protein, palmitoylated [Source:MGI Symbol;Acc:MGI:105941]	scaffold/adaptor protein#PC00226
Macrophage	Arhgap18	9.36419e-10	-0.392912	0.258	0.387	1.48263e-05	Rho GTPase activating protein 18 [Source:MGI Symbol;Acc:MGI:1921160]	GTPase-activating protein#PC00257
Macrophage	Nr4a3	9.52387e-10	-0.440947	0.18	0.314	1.50791e-05	nuclear receptor subfamily 4, group A, member 3 [Source:MGI Symbol;Acc:MGI:1352457]	C4 zinc finger nuclear receptor#PC00169
Macrophage	Rps27l	1.02729e-09	-0.323853	0.555	0.674	1.6265e-05	ribosomal protein S27-like [Source:MGI Symbol;Acc:MGI:1915191]	ribosomal protein#PC00202
Macrophage	Riok3	1.03879e-09	0.306019	0.789	0.701	1.64471e-05	RIO kinase 3 [Source:MGI Symbol;Acc:MGI:1914128]	non-receptor serine/threonine protein kinase#PC00167
Macrophage	Herc6	1.04395e-09	0.438861	0.508	0.365	1.65288e-05	hect domain and RLD 6 [Source:MGI Symbol;Acc:MGI:1914388]	ubiquitin-protein ligase#PC00234
Macrophage	Tnfrsf11a	1.04438e-09	-0.320972	0.373	0.517	1.65356e-05	tumor necrosis factor receptor superfamily, member 11a, NFKB activator [Source:MGI Symbol;Acc:MGI:1314891]	transmembrane signal receptor#PC00197
Macrophage	Fmnl3	1.10452e-09	-0.331843	0.215	0.355	1.74879e-05	formin-like 3 [Source:MGI Symbol;Acc:MGI:109569]
Macrophage	Camk1	1.16531e-09	-0.400786	0.445	0.577	1.84504e-05	calcium/calmodulin-dependent protein kinase I [Source:MGI Symbol;Acc:MGI:1098535]	non-receptor serine/threonine protein kinase#PC00167
Macrophage	Mbnl2	1.29095e-09	-0.373974	0.572	0.674	2.04396e-05	muscleblind like splicing factor 2 [Source:MGI Symbol;Acc:MGI:2145597]	RNA splicing factor#PC00148
Macrophage	Atp5a1	1.34703e-09	-0.327139	0.741	0.812	2.13275e-05	ATP synthase, H+ transporting, mitochondrial F1 complex, alpha subunit 1 [Source:MGI Symbol;Acc:MGI:88115]
Macrophage	Twf2	1.36919e-09	-0.322163	0.407	0.539	2.16784e-05	twinfilin actin binding protein 2 [Source:MGI Symbol;Acc:MGI:1346078]	non-motor actin binding protein#PC00165
Macrophage	Rabac1	1.41461e-09	0.345752	0.687	0.577	2.23975e-05	Rab acceptor 1 (prenylated) [Source:MGI Symbol;Acc:MGI:1201692]	membrane traffic protein#PC00150
Macrophage	Serbp1	1.43412e-09	-0.322274	0.864	0.888	2.27064e-05	serpine1 mRNA binding protein 1 [Source:MGI Symbol;Acc:MGI:1914120]	RNA metabolism protein#PC00031
Macrophage	Atp6v0a1	1.50152e-09	-0.401934	0.245	0.365	2.37736e-05	ATPase, H+ transporting, lysosomal V0 subunit A1 [Source:MGI Symbol;Acc:MGI:103286]	ATP synthase#PC00002
Macrophage	Cct8	1.51292e-09	-0.337326	0.574	0.679	2.39541e-05	chaperonin containing Tcp1, subunit 8 (theta) [Source:MGI Symbol;Acc:MGI:107183]	chaperonin#PC00073
Macrophage	Stard7	1.74348e-09	0.413793	0.366	0.241	2.76045e-05	START domain containing 7 [Source:MGI Symbol;Acc:MGI:2139090]
Macrophage	Ranbp1	1.75767e-09	-0.429919	0.514	0.615	2.78292e-05	RAN binding protein 1 [Source:MGI Symbol;Acc:MGI:96269]	scaffold/adaptor protein#PC00226
Macrophage	Ero1l	1.77572e-09	0.455132	0.498	0.36	2.8115e-05
Macrophage	Eif4a1	1.85684e-09	-0.322592	0.66	0.754	2.93994e-05	eukaryotic translation initiation factor 4A1 [Source:MGI Symbol;Acc:MGI:95303]
Macrophage	Pak1	2.07175e-09	-0.327855	0.255	0.394	3.2802e-05	p21 (RAC1) activated kinase 1 [Source:MGI Symbol;Acc:MGI:1339975]	non-receptor serine/threonine protein kinase#PC00167
Macrophage	Ptpn18	2.12563e-09	-0.34139	0.34	0.476	3.36551e-05	protein tyrosine phosphatase, non-receptor type 18 [Source:MGI Symbol;Acc:MGI:108410]
Macrophage	Fam49b	2.20137e-09	-0.288722	0.681	0.8	3.48542e-05
Macrophage	Cd36	2.2115e-09	0.644444	0.411	0.28	3.50148e-05	CD36 molecule [Source:MGI Symbol;Acc:MGI:107899]	membrane trafficking regulatory protein#PC00151
Macrophage	App	2.48075e-09	0.252353	0.972	0.934	3.92777e-05	amyloid beta (A4) precursor protein [Source:MGI Symbol;Acc:MGI:88059]	protease inhibitor#PC00191
Macrophage	Atp1a1	2.584e-09	-0.316587	0.65	0.772	4.09124e-05	ATPase, Na+/K+ transporting, alpha 1 polypeptide [Source:MGI Symbol;Acc:MGI:88105]	primary active transporter#PC00068
Macrophage	Idh2	3.06558e-09	-0.365043	0.262	0.391	4.85373e-05	isocitrate dehydrogenase 2 (NADP+), mitochondrial [Source:MGI Symbol;Acc:MGI:96414]	dehydrogenase#PC00092
Macrophage	Csrnp1	3.07659e-09	-0.49195	0.436	0.551	4.87117e-05	cysteine-serine-rich nuclear protein 1 [Source:MGI Symbol;Acc:MGI:2387989]
Macrophage	Atp1b3	3.11242e-09	0.298169	0.855	0.774	4.9279e-05	ATPase, Na+/K+ transporting, beta 3 polypeptide [Source:MGI Symbol;Acc:MGI:107788]	primary active transporter#PC00068
Macrophage	Spp1	3.26644e-09	-0.947044	0.344	0.474	5.17175e-05	secreted phosphoprotein 1 [Source:MGI Symbol;Acc:MGI:98389]	cytokine#PC00083
Macrophage	Atp5j2	3.39479e-09	-0.329378	0.536	0.646	5.37497e-05	ATP synthase, H+ transporting, mitochondrial F0 complex, subunit F2 [Source:MGI Symbol;Acc:MGI:1927558]
Macrophage	Unc93b1	3.66766e-09	-0.293738	0.81	0.867	5.80701e-05	unc-93 homolog B1, TLR signaling regulator [Source:MGI Symbol;Acc:MGI:1859307]
Macrophage	Plekhm1	3.67617e-09	0.41603	0.479	0.345	5.82048e-05	pleckstrin homology domain containing, family M (with RUN domain) member 1 [Source:MGI Symbol;Acc:MGI:2443207]
Macrophage	Itgav	4.07568e-09	-0.335837	0.324	0.45	6.45302e-05	integrin alpha V [Source:MGI Symbol;Acc:MGI:96608]	integrin#PC00126
Macrophage	Rpl14	4.11193e-09	-0.347172	0.559	0.652	6.51042e-05	ribosomal protein L14 [Source:MGI Symbol;Acc:MGI:1914365]	ribosomal protein#PC00202
Macrophage	Snrpb	4.11972e-09	-0.328946	0.552	0.675	6.52275e-05	small nuclear ribonucleoprotein B [Source:MGI Symbol;Acc:MGI:98342]	RNA splicing factor#PC00148
Macrophage	Ski	4.19337e-09	-0.380116	0.473	0.578	6.63937e-05	ski sarcoma viral oncogene homolog (avian) [Source:MGI Symbol;Acc:MGI:98310]
Macrophage	Cdkn1a	4.35346e-09	-0.4072	0.899	0.926	6.89283e-05	cyclin-dependent kinase inhibitor 1A (P21) [Source:MGI Symbol;Acc:MGI:104556]	kinase inhibitor#PC00139
Macrophage	Pa2g4	4.63952e-09	-0.431853	0.452	0.551	7.34575e-05	proliferation-associated 2G4 [Source:MGI Symbol;Acc:MGI:894684]	protease#PC00190
Macrophage	C5ar1	4.69857e-09	-0.373476	0.558	0.675	7.43925e-05	complement component 5a receptor 1 [Source:MGI Symbol;Acc:MGI:88232]	G-protein coupled receptor#PC00021
Macrophage	Dap	4.73595e-09	0.315601	0.559	0.426	7.49842e-05	death-associated protein [Source:MGI Symbol;Acc:MGI:1918190]
Macrophage	Eef2	4.77422e-09	-0.25372	0.922	0.954	7.55902e-05	eukaryotic translation elongation factor 2 [Source:MGI Symbol;Acc:MGI:95288]	translation elongation factor#PC00222
Macrophage	Acat1	4.86482e-09	-0.32312	0.217	0.346	7.70247e-05	acetyl-Coenzyme A acetyltransferase 1 [Source:MGI Symbol;Acc:MGI:87870]	acyltransferase#PC00042
Macrophage	Bach1	4.90931e-09	-0.350671	0.619	0.714	7.7729e-05	BTB and CNC homology 1, basic leucine zipper transcription factor 1 [Source:MGI Symbol;Acc:MGI:894680]
Macrophage	Apoc2	4.91137e-09	0.37744	0.578	0.435	7.77618e-05	apolipoprotein C-II [Source:MGI Symbol;Acc:MGI:88054]	apolipoprotein#PC00052
Macrophage	Rassf5	5.08165e-09	-0.291232	0.174	0.299	8.04578e-05	Ras association (RalGDS/AF-6) domain family member 5 [Source:MGI Symbol;Acc:MGI:1926375]	scaffold/adaptor protein#PC00226
Macrophage	Sh2b2	5.30229e-09	0.328524	0.319	0.186	8.39512e-05	SH2B adaptor protein 2 [Source:MGI Symbol;Acc:MGI:1345171]	scaffold/adaptor protein#PC00226
Macrophage	Atp6v1c1	5.42549e-09	0.317625	0.747	0.654	8.59018e-05	ATPase, H+ transporting, lysosomal V1 subunit C1 [Source:MGI Symbol;Acc:MGI:1913585]	ATP synthase#PC00002
Macrophage	Gla	5.53791e-09	0.325095	0.751	0.657	8.76818e-05	galactosidase, alpha [Source:MGI Symbol;Acc:MGI:1347344]	galactosidase#PC00104
Macrophage	Arid5b	5.61902e-09	0.35419	0.319	0.195	8.8966e-05	AT rich interactive domain 5B (MRF1-like) [Source:MGI Symbol;Acc:MGI:2175912]	transcription cofactor#PC00217
Macrophage	Rps15	5.77793e-09	-0.334599	0.597	0.688	9.14819e-05	ribosomal protein S15 [Source:MGI Symbol;Acc:MGI:98117]	ribosomal protein#PC00202
Macrophage	Rpl22	5.88551e-09	-0.31923	0.575	0.67	9.31852e-05	ribosomal protein L22 [Source:MGI Symbol;Acc:MGI:99262]	ribosomal protein#PC00202
Macrophage	Mcm6	5.90868e-09	-0.436932	0.204	0.324	9.35521e-05	minichromosome maintenance complex component 6 [Source:MGI Symbol;Acc:MGI:1298227]	DNA metabolism protein#PC00009
Macrophage	Il1b	6.37833e-09	-0.576748	0.542	0.668	0.000100988	interleukin 1 beta [Source:MGI Symbol;Acc:MGI:96543]	interleukin superfamily#PC00128
Macrophage	Aplp2	6.61951e-09	0.406917	0.584	0.471	0.000104807	amyloid beta (A4) precursor-like protein 2 [Source:MGI Symbol;Acc:MGI:88047]	protease inhibitor#PC00191
Macrophage	Npepps	6.85777e-09	0.381699	0.558	0.419	0.000108579	aminopeptidase puromycin sensitive [Source:MGI Symbol;Acc:MGI:1101358]	metalloprotease#PC00153
Macrophage	Sptlc2	7.21852e-09	0.276681	0.694	0.568	0.000114291	serine palmitoyltransferase, long chain base subunit 2 [Source:MGI Symbol;Acc:MGI:108074]	transaminase#PC00216
Macrophage	Epsti1	7.35138e-09	-0.353459	0.575	0.692	0.000116394	epithelial stromal interaction 1 (breast) [Source:MGI Symbol;Acc:MGI:1915168]
Macrophage	Tpm3	7.638e-09	-0.295713	0.757	0.818	0.000120932	tropomyosin 3, gamma [Source:MGI Symbol;Acc:MGI:1890149]	actin binding motor protein#PC00040
Macrophage	Dusp5	7.84295e-09	-0.422293	0.379	0.515	0.000124177	dual specificity phosphatase 5 [Source:MGI Symbol;Acc:MGI:2685183]	protein phosphatase#PC00195
Macrophage	Egln2	8.2501e-09	0.337931	0.568	0.44	0.000130624	egl-9 family hypoxia-inducible factor 2 [Source:MGI Symbol;Acc:MGI:1932287]
Macrophage	Slc29a3	8.89337e-09	-0.399379	0.511	0.601	0.000140809	solute carrier family 29 (nucleoside transporters), member 3 [Source:MGI Symbol;Acc:MGI:1918529]	transporter#PC00227
Macrophage	Eaf1	8.90924e-09	0.387022	0.486	0.365	0.00014106	ELL associated factor 1 [Source:MGI Symbol;Acc:MGI:1921677]
Macrophage	Ccl3	9.2776e-09	0.524821	0.425	0.298	0.000146892	chemokine (C-C motif) ligand 3 [Source:MGI Symbol;Acc:MGI:98260]	cytokine#PC00083
Macrophage	Arpc4	9.46098e-09	-0.250928	0.823	0.879	0.000149796	actin related protein 2/3 complex, subunit 4 [Source:MGI Symbol;Acc:MGI:1915339]	actin or actin-binding cytoskeletal protein#PC00041
Macrophage	Thbs1	9.63709e-09	0.901027	0.682	0.575	0.000152584	thrombospondin 1 [Source:MGI Symbol;Acc:MGI:98737]
Macrophage	Ptma	1.07013e-08	-0.342644	0.351	0.479	0.000169433	prothymosin alpha [Source:MGI Symbol;Acc:MGI:97803]
Macrophage	Nrp1	1.15363e-08	-0.254964	0.432	0.577	0.000182654	neuropilin 1 [Source:MGI Symbol;Acc:MGI:106206]
Macrophage	Arpp19	1.24383e-08	-0.299795	0.319	0.439	0.000196936	cAMP-regulated phosphoprotein 19 [Source:MGI Symbol;Acc:MGI:1891691]
Macrophage	Maff	1.25305e-08	-0.408614	0.148	0.258	0.000198396	v-maf musculoaponeurotic fibrosarcoma oncogene family, protein F (avian) [Source:MGI Symbol;Acc:MGI:96910]	basic leucine zipper transcription factor#PC00056
Macrophage	Nme1	1.314e-08	-0.34463	0.466	0.575	0.000208046	NME/NM23 nucleoside diphosphate kinase 1 [Source:MGI Symbol;Acc:MGI:97355]	kinase#PC00137
Macrophage	Trpm2	1.32718e-08	-0.315928	0.151	0.262	0.000210133	transient receptor potential cation channel, subfamily M, member 2 [Source:MGI Symbol;Acc:MGI:1351901]	ion channel#PC00133
Macrophage	Rassf4	1.35397e-08	0.398072	0.671	0.578	0.000214375	Ras association (RalGDS/AF-6) domain family member 4 [Source:MGI Symbol;Acc:MGI:2386853]	scaffold/adaptor protein#PC00226
Macrophage	Cebpa	1.38083e-08	-0.400288	0.476	0.595	0.000218627	CCAAT/enhancer binding protein (C/EBP), alpha [Source:MGI Symbol;Acc:MGI:99480]	basic leucine zipper transcription factor#PC00056
Macrophage	Abcc5	1.39829e-08	0.417581	0.286	0.17	0.000221391	ATP-binding cassette, sub-family C (CFTR/MRP), member 5 [Source:MGI Symbol;Acc:MGI:1351644]	ATP-binding cassette (ABC) transporter#PC00003
Macrophage	Flna	1.41759e-08	-0.312955	0.761	0.831	0.000224447	filamin, alpha [Source:MGI Symbol;Acc:MGI:95556]
Macrophage	Gna13	1.50989e-08	0.342245	0.902	0.866	0.000239061	guanine nucleotide binding protein, alpha 13 [Source:MGI Symbol;Acc:MGI:95768]	heterotrimeric G-protein#PC00117
Macrophage	Tbc1d9	1.6979e-08	0.374529	0.603	0.488	0.000268829	TBC1 domain family, member 9 [Source:MGI Symbol;Acc:MGI:1918560]	GTPase-activating protein#PC00257
Macrophage	Gdi2	1.74559e-08	-0.288748	0.792	0.865	0.000276379	guanosine diphosphate (GDP) dissociation inhibitor 2 [Source:MGI Symbol;Acc:MGI:99845]	G-protein modulator#PC00022
Macrophage	Abhd12	1.78359e-08	-0.298123	0.654	0.763	0.000282396	abhydrolase domain containing 12 [Source:MGI Symbol;Acc:MGI:1923442]	serine protease#PC00203
Macrophage	H2-Aa	1.80118e-08	-0.951513	0.211	0.328	0.00028518	histocompatibility 2, class II antigen A, alpha [Source:MGI Symbol;Acc:MGI:95895]	major histocompatibility complex protein#PC00149
Macrophage	Rap1a	1.83444e-08	-0.304644	0.395	0.514	0.000290446	RAS-related protein 1a [Source:MGI Symbol;Acc:MGI:97852]	small GTPase#PC00208
Macrophage	Rps24	1.84969e-08	-0.299257	0.66	0.75	0.000292862	ribosomal protein S24 [Source:MGI Symbol;Acc:MGI:98147]	ribosomal protein#PC00202
Macrophage	Mllt6	2.01264e-08	0.318065	0.395	0.267	0.000318662	myeloid/lymphoid or mixed-lineage leukemia; translocated to, 6 [Source:MGI Symbol;Acc:MGI:1935145]	zinc finger transcription factor#PC00244
Macrophage	Atp2b1	2.18277e-08	-0.278125	0.782	0.867	0.000345599	ATPase, Ca++ transporting, plasma membrane 1 [Source:MGI Symbol;Acc:MGI:104653]	primary active transporter#PC00068
Macrophage	Ctbp2	2.21466e-08	-0.328303	0.258	0.381	0.000350647	C-terminal binding protein 2 [Source:MGI Symbol;Acc:MGI:1201686]	transcription cofactor#PC00217
Macrophage	Dek	2.24296e-08	-0.353425	0.574	0.666	0.000355129	DEK proto-oncogene (DNA binding) [Source:MGI Symbol;Acc:MGI:1926209]	chromatin/chromatin-binding, or -regulatory protein#PC00077
Macrophage	Sod1	2.29261e-08	-0.289688	0.767	0.81	0.000362989	superoxide dismutase 1, soluble [Source:MGI Symbol;Acc:MGI:98351]	oxidoreductase#PC00176
Macrophage	Ywhah	2.32314e-08	-0.317027	0.444	0.555	0.000367823	tyrosine 3-monooxygenase/tryptophan 5-monooxygenase activation protein, eta polypeptide [Source:MGI Symbol;Acc:MGI:109194]	scaffold/adaptor protein#PC00226
Macrophage	Ikbkg	2.4382e-08	0.274834	0.284	0.168	0.00038604	inhibitor of kappaB kinase gamma [Source:MGI Symbol;Acc:MGI:1338074]
Macrophage	Gm26924	2.69952e-08	0.255729	1	1	0.000427415
Macrophage	Rps11	2.75733e-08	-0.330051	0.457	0.556	0.000436568	ribosomal protein S11 [Source:MGI Symbol;Acc:MGI:1351329]	ribosomal protein#PC00202
Macrophage	Mtpn	2.8269e-08	-0.267293	0.786	0.848	0.000447583	myotrophin [Source:MGI Symbol;Acc:MGI:99445]
Macrophage	Adam10	2.87494e-08	-0.336361	0.653	0.734	0.000455189	a disintegrin and metallopeptidase domain 10 [Source:MGI Symbol;Acc:MGI:109548]	protease#PC00190
Macrophage	Stk10	3.01156e-08	-0.300938	0.237	0.363	0.00047682	serine/threonine kinase 10 [Source:MGI Symbol;Acc:MGI:1099439]
Macrophage	Cd48	3.05534e-08	-0.295037	0.51	0.628	0.000483752	CD48 antigen [Source:MGI Symbol;Acc:MGI:88339]	immunoglobulin receptor superfamily#PC00124
Macrophage	Tmem219	3.08141e-08	-0.337572	0.488	0.601	0.000487879	transmembrane protein 219 [Source:MGI Symbol;Acc:MGI:1915992]
Macrophage	Piezo1	3.16853e-08	-0.322855	0.488	0.599	0.000501674	piezo-type mechanosensitive ion channel component 1 [Source:MGI Symbol;Acc:MGI:3603204]
Macrophage	Wdr26	3.46593e-08	-0.258045	0.798	0.866	0.00054876	WD repeat domain 26 [Source:MGI Symbol;Acc:MGI:1923825]
Macrophage	Nucks1	3.48614e-08	-0.359688	0.492	0.594	0.000551961	nuclear casein kinase and cyclin-dependent kinase substrate 1 [Source:MGI Symbol;Acc:MGI:1934811]
Macrophage	Rgs1	3.57202e-08	-0.496475	0.846	0.879	0.000565558	regulator of G-protein signaling 1 [Source:MGI Symbol;Acc:MGI:1354694]	GTPase-activating protein#PC00257
Macrophage	Secisbp2l	3.71739e-08	0.316316	0.717	0.631	0.000588574	SECIS binding protein 2-like [Source:MGI Symbol;Acc:MGI:1917604]
Macrophage	Fam3c	4.17707e-08	-0.276219	0.209	0.325	0.000661355	family with sequence similarity 3, member C [Source:MGI Symbol;Acc:MGI:107892]	antimicrobial response protein#PC00051
Macrophage	Pef1	4.72769e-08	0.254105	0.36	0.23	0.000748535	penta-EF hand domain containing 1 [Source:MGI Symbol;Acc:MGI:1915148]
Macrophage	Il2rg	4.81114e-08	-0.385061	0.442	0.53	0.000761749	interleukin 2 receptor, gamma chain [Source:MGI Symbol;Acc:MGI:96551]	transmembrane signal receptor#PC00197
Macrophage	H2-Q4	4.82515e-08	0.354917	0.438	0.315	0.000763966	histocompatibility 2, Q region locus 4 [Source:MGI Symbol;Acc:MGI:95933]	major histocompatibility complex protein#PC00149
Macrophage	Cyfip2	5.00474e-08	-0.289146	0.23	0.351	0.0007924	cytoplasmic FMR1 interacting protein 2 [Source:MGI Symbol;Acc:MGI:1924134]	scaffold/adaptor protein#PC00226
Macrophage	Rel	5.00756e-08	-0.386479	0.375	0.489	0.000792848	reticuloendotheliosis oncogene [Source:MGI Symbol;Acc:MGI:97897]	Rel homology transcription factor#PC00252
Macrophage	Gabarapl1	5.37856e-08	0.297135	0.357	0.234	0.000851587	gamma-aminobutyric acid (GABA) A receptor-associated protein-like 1 [Source:MGI Symbol;Acc:MGI:1914980]	non-motor microtubule binding protein#PC00166
Macrophage	Ldlrap1	5.41095e-08	-0.332189	0.401	0.512	0.000856715	low density lipoprotein receptor adaptor protein 1 [Source:MGI Symbol;Acc:MGI:2140175]	scaffold/adaptor protein#PC00226
Macrophage	Nfil3	5.50932e-08	0.32832	0.603	0.472	0.000872291	nuclear factor, interleukin 3, regulated [Source:MGI Symbol;Acc:MGI:109495]	basic leucine zipper transcription factor#PC00056
Macrophage	Dram1	5.57878e-08	0.260873	0.332	0.206	0.000883289	DNA-damage regulated autophagy modulator 1 [Source:MGI Symbol;Acc:MGI:1918962]
Macrophage	Ccnl1	5.63342e-08	-0.416775	0.641	0.721	0.000891939	cyclin L1 [Source:MGI Symbol;Acc:MGI:1922664]	kinase activator#PC00138
Macrophage	Uhrf1bp1l	5.69735e-08	0.290552	0.464	0.332	0.000902061	UHRF1 (ICBP90) binding protein 1-like [Source:MGI Symbol;Acc:MGI:2442888]
Macrophage	N4bp1	6.20686e-08	0.318211	0.738	0.619	0.000982732	NEDD4 binding protein 1 [Source:MGI Symbol;Acc:MGI:2136825]	endoribonuclease#PC00094
Macrophage	Taok3	6.37567e-08	-0.330065	0.578	0.665	0.00100946	TAO kinase 3 [Source:MGI Symbol;Acc:MGI:3041177]	non-receptor serine/threonine protein kinase#PC00167
Macrophage	Hmha1	6.57506e-08	-0.364607	0.461	0.556	0.00104103
Macrophage	Zdhhc18	6.85955e-08	0.357684	0.395	0.272	0.00108607	zinc finger, DHHC domain containing 18 [Source:MGI Symbol;Acc:MGI:3527792]
Macrophage	Atp8b4	7.08973e-08	-0.33404	0.37	0.501	0.00112252	ATPase, class I, type 8B, member 4 [Source:MGI Symbol;Acc:MGI:1859664]	primary active transporter#PC00068
Macrophage	C030046E11Rik	7.22443e-08	0.301144	0.382	0.245	0.00114384
Macrophage	Ptbp1	7.45959e-08	-0.314924	0.369	0.485	0.00118108	polypyrimidine tract binding protein 1 [Source:MGI Symbol;Acc:MGI:97791]
Macrophage	Hspa4	7.92974e-08	-0.29215	0.7	0.777	0.00125552	heat shock protein 4 [Source:MGI Symbol;Acc:MGI:1342292]
Macrophage	Cttnbp2nl	8.5017e-08	-0.280588	0.618	0.721	0.00134607	CTTNBP2 N-terminal like [Source:MGI Symbol;Acc:MGI:1933137]
Macrophage	Per1	8.7039e-08	-0.374821	0.261	0.379	0.00137809	period circadian clock 1 [Source:MGI Symbol;Acc:MGI:1098283]	transcription cofactor#PC00217
Macrophage	A530064D06Rik	8.74741e-08	0.252048	0.262	0.15	0.00138498	RIKEN cDNA A530064D06 gene [Source:MGI Symbol;Acc:MGI:2443476]
Macrophage	Ifnar1	8.79887e-08	-0.386726	0.59	0.671	0.00139313	interferon (alpha and beta) receptor 1 [Source:MGI Symbol;Acc:MGI:107658]	transmembrane signal receptor#PC00197
Macrophage	Prune2	9.35839e-08	-0.307477	0.243	0.365	0.00148171	prune homolog 2 [Source:MGI Symbol;Acc:MGI:1925004]
Macrophage	Abcc3	9.54225e-08	-0.36461	0.3	0.419	0.00151082	ATP-binding cassette, sub-family C (CFTR/MRP), member 3 [Source:MGI Symbol;Acc:MGI:1923658]	ATP-binding cassette (ABC) transporter#PC00003
Macrophage	Syngr2	9.83369e-08	-0.267589	0.498	0.606	0.00155697	synaptogyrin 2 [Source:MGI Symbol;Acc:MGI:1328324]	membrane trafficking regulatory protein#PC00151
Macrophage	Gda	9.85591e-08	0.390575	0.562	0.449	0.00156049	guanine deaminase [Source:MGI Symbol;Acc:MGI:95678]	deaminase#PC00088
Macrophage	Sipa1l1	1.03282e-07	0.328573	0.369	0.244	0.00163526	signal-induced proliferation-associated 1 like 1 [Source:MGI Symbol;Acc:MGI:2443679]	GTPase-activating protein#PC00257
Macrophage	Pyhin1	1.05032e-07	0.486994	0.719	0.631	0.00166298
Macrophage	Camk2d	1.05948e-07	-0.309271	0.373	0.488	0.00167748	calcium/calmodulin-dependent protein kinase II, delta [Source:MGI Symbol;Acc:MGI:1341265]	non-receptor serine/threonine protein kinase#PC00167
Macrophage	C1qb	1.0764e-07	-0.291345	0.845	0.875	0.00170426	complement component 1, q subcomponent, beta polypeptide [Source:MGI Symbol;Acc:MGI:88224]
Macrophage	Idh1	1.07784e-07	0.284649	0.34	0.219	0.00170654	isocitrate dehydrogenase 1 (NADP+), soluble [Source:MGI Symbol;Acc:MGI:96413]	dehydrogenase#PC00092
Macrophage	Rpl35a	1.07889e-07	-0.269372	0.271	0.394	0.00170821	ribosomal protein L35A [Source:MGI Symbol;Acc:MGI:1928894]	ribosomal protein#PC00202
Macrophage	Eea1	1.09681e-07	0.373206	0.656	0.565	0.00173657	early endosome antigen 1 [Source:MGI Symbol;Acc:MGI:2442192]	membrane trafficking regulatory protein#PC00151
Macrophage	Alcam	1.15058e-07	-0.296288	0.35	0.479	0.00182172	activated leukocyte cell adhesion molecule [Source:MGI Symbol;Acc:MGI:1313266]	immunoglobulin superfamily cell adhesion molecule#PC00125
Macrophage	Errfi1	1.16304e-07	-0.41628	0.264	0.385	0.00184144	ERBB receptor feedback inhibitor 1 [Source:MGI Symbol;Acc:MGI:1921405]
Macrophage	C1qc	1.20259e-07	-0.315985	0.817	0.855	0.00190406	complement component 1, q subcomponent, C chain [Source:MGI Symbol;Acc:MGI:88225]
Macrophage	Rcc2	1.20392e-07	-0.341239	0.277	0.388	0.00190617	regulator of chromosome condensation 2 [Source:MGI Symbol;Acc:MGI:1919784]
Macrophage	Cd300ld	1.22697e-07	-0.308975	0.442	0.579	0.00194266	CD300 molecule like family member d [Source:MGI Symbol;Acc:MGI:2442358]	immunoglobulin receptor superfamily#PC00124
Macrophage	Nfic	1.22947e-07	-0.333746	0.347	0.455	0.00194663	nuclear factor I/C [Source:MGI Symbol;Acc:MGI:109591]	DNA-binding transcription factor#PC00218
Macrophage	Gab2	1.23421e-07	0.269004	0.618	0.49	0.00195412	growth factor receptor bound protein 2-associated protein 2 [Source:MGI Symbol;Acc:MGI:1333854]	scaffold/adaptor protein#PC00226
Macrophage	Aes	1.27764e-07	-0.301228	0.403	0.51	0.00202288
Macrophage	Rps26	1.32621e-07	-0.308622	0.717	0.77	0.00209978	ribosomal protein S26 [Source:MGI Symbol;Acc:MGI:1351628]	ribosomal protein#PC00202
Macrophage	Fam102b	1.42492e-07	0.416421	0.51	0.399	0.00225607	family with sequence similarity 102, member B [Source:MGI Symbol;Acc:MGI:3036259]
Macrophage	Gngt2	1.49873e-07	-0.260393	0.581	0.725	0.00237294	guanine nucleotide binding protein (G protein), gamma transducing activity polypeptide 2 [Source:MGI Symbol;Acc:MGI:893584]	heterotrimeric G-protein#PC00117
Macrophage	Entpd1	1.56499e-07	-0.314752	0.464	0.574	0.00247785	ectonucleoside triphosphate diphosphohydrolase 1 [Source:MGI Symbol;Acc:MGI:102805]	nucleotide phosphatase#PC00173
Macrophage	Lst1	1.60236e-07	-0.268436	0.53	0.659	0.00253701	leukocyte specific transcript 1 [Source:MGI Symbol;Acc:MGI:1096324]
Macrophage	Hk2	1.6034e-07	0.272984	0.499	0.364	0.00253867	hexokinase 2 [Source:MGI Symbol;Acc:MGI:1315197]	kinase#PC00137
Macrophage	Runx1	1.68851e-07	-0.363939	0.395	0.505	0.00267342	runt related transcription factor 1 [Source:MGI Symbol;Acc:MGI:99852]	Runt transcription factor#PC00254
Macrophage	Fos	1.7028e-07	-0.400236	0.908	0.93	0.00269605	FBJ osteosarcoma oncogene [Source:MGI Symbol;Acc:MGI:95574]	basic leucine zipper transcription factor#PC00056
Macrophage	Lat2	1.73609e-07	-0.302113	0.578	0.657	0.00274875	linker for activation of T cells family, member 2 [Source:MGI Symbol;Acc:MGI:1926479]
Macrophage	Map2k1	1.74365e-07	0.356219	0.572	0.463	0.00276072	mitogen-activated protein kinase kinase 1 [Source:MGI Symbol;Acc:MGI:1346866]	non-receptor serine/threonine protein kinase#PC00167
Macrophage	Rps6ka1	1.82951e-07	-0.313979	0.387	0.507	0.00289666	ribosomal protein S6 kinase polypeptide 1 [Source:MGI Symbol;Acc:MGI:104558]	protein modifying enzyme#PC00260
Macrophage	Rbfa	1.85276e-07	-0.306212	0.389	0.501	0.00293348	ribosome binding factor A [Source:MGI Symbol;Acc:MGI:1915981]
Macrophage	H2-T22	1.88686e-07	0.273979	0.738	0.615	0.00298747	histocompatibility 2, T region locus 22 [Source:MGI Symbol;Acc:MGI:95956]	major histocompatibility complex protein#PC00149
Macrophage	Tnfaip8	1.98822e-07	-0.339714	0.574	0.659	0.00314795	tumor necrosis factor, alpha-induced protein 8 [Source:MGI Symbol;Acc:MGI:2147191]
Macrophage	Myl12a	2.06246e-07	-0.25322	0.764	0.837	0.00326549	myosin, light chain 12A, regulatory, non-sarcomeric [Source:MGI Symbol;Acc:MGI:1914518]
Macrophage	Akt1	2.0645e-07	-0.259304	0.514	0.625	0.00326872	thymoma viral proto-oncogene 1 [Source:MGI Symbol;Acc:MGI:87986]	non-receptor serine/threonine protein kinase#PC00167
Macrophage	Hnrnph1	2.10489e-07	-0.282752	0.351	0.471	0.00333268	heterogeneous nuclear ribonucleoprotein H1 [Source:MGI Symbol;Acc:MGI:1891925]	RNA splicing factor#PC00148
Macrophage	Tmem171	2.11316e-07	-0.300273	0.237	0.347	0.00334576	transmembrane protein 171 [Source:MGI Symbol;Acc:MGI:2685751]
Macrophage	Tagln2	2.12437e-07	-0.282702	0.813	0.877	0.00336351	transgelin 2 [Source:MGI Symbol;Acc:MGI:1312985]	non-motor actin binding protein#PC00165
Macrophage	Tmem120a	2.22164e-07	0.287073	0.423	0.302	0.00351752	transmembrane protein 120A [Source:MGI Symbol;Acc:MGI:2686991]
Macrophage	Plekhm2	2.23291e-07	0.251345	0.455	0.33	0.00353537	pleckstrin homology domain containing, family M (with RUN domain) member 2 [Source:MGI Symbol;Acc:MGI:1916832]
Macrophage	Igtp	2.26993e-07	0.366683	0.533	0.41	0.00359399	interferon gamma induced GTPase [Source:MGI Symbol;Acc:MGI:107729]
Macrophage	Bcl2l11	2.30693e-07	-0.348703	0.31	0.432	0.00365257	BCL2-like 11 (apoptosis facilitator) [Source:MGI Symbol;Acc:MGI:1197519]
Macrophage	mt-Co1	2.39383e-07	-0.391274	0.748	0.823	0.00379016	mitochondrially encoded cytochrome c oxidase I [Source:MGI Symbol;Acc:MGI:102504]
Macrophage	Rab10	2.41291e-07	0.273818	0.795	0.719	0.00382037	RAB10, member RAS oncogene family [Source:MGI Symbol;Acc:MGI:105066]
Macrophage	Ethe1	2.41704e-07	0.265638	0.305	0.192	0.0038269	ethylmalonic encephalopathy 1 [Source:MGI Symbol;Acc:MGI:1913321]	oxygenase#PC00177
Macrophage	Ppp1r18	2.56728e-07	-0.27734	0.688	0.786	0.00406477	protein phosphatase 1, regulatory subunit 18 [Source:MGI Symbol;Acc:MGI:1923698]
Macrophage	Atpif1	2.61364e-07	-0.320473	0.426	0.528	0.00413818	ATPase inhibitory factor 1 [Source:MGI Symbol;Acc:MGI:1196457]
Macrophage	Ntpcr	2.65619e-07	-0.333301	0.359	0.476	0.00420554	nucleoside-triphosphatase, cancer-related [Source:MGI Symbol;Acc:MGI:1913816]	phosphatase#PC00181
Macrophage	Plaur	2.72367e-07	-0.338948	0.498	0.628	0.00431239	plasminogen activator, urokinase receptor [Source:MGI Symbol;Acc:MGI:97612]	transmembrane signal receptor#PC00197
Macrophage	Lrrfip2	2.85293e-07	0.288511	0.518	0.403	0.00451704	leucine rich repeat (in FLII) interacting protein 2 [Source:MGI Symbol;Acc:MGI:1918518]	DNA-binding transcription factor#PC00218
Macrophage	Gm20645	2.98241e-07	-0.385467	0.334	0.439	0.00472205
Macrophage	Metrnl	3.02941e-07	-0.390052	0.673	0.739	0.00479646	meteorin, glial cell differentiation regulator-like [Source:MGI Symbol;Acc:MGI:2384806]
Macrophage	Taldo1	3.04827e-07	0.319975	0.818	0.785	0.00482633	transaldolase 1 [Source:MGI Symbol;Acc:MGI:1274789]	aldolase#PC00044
Macrophage	Mfsd12	3.1601e-07	-0.343749	0.375	0.484	0.00500338	major facilitator superfamily domain containing 12 [Source:MGI Symbol;Acc:MGI:3604804]
Macrophage	Itpripl2	3.18226e-07	-0.33555	0.562	0.643	0.00503847	inositol 1,4,5-triphosphate receptor interacting protein-like 2 [Source:MGI Symbol;Acc:MGI:2442416]
Macrophage	Cd9	3.46686e-07	-0.436511	0.227	0.333	0.00548907	CD9 antigen [Source:MGI Symbol;Acc:MGI:88348]
Macrophage	Gm2a	3.7242e-07	-0.256558	0.823	0.872	0.00589653	GM2 ganglioside activator protein [Source:MGI Symbol;Acc:MGI:95762]	transfer/carrier protein#PC00219
Macrophage	Impact	3.85757e-07	0.367252	0.47	0.357	0.00610769	impact, RWD domain protein [Source:MGI Symbol;Acc:MGI:1098233]
Macrophage	Irgm1	3.94954e-07	0.358805	0.701	0.614	0.00625331	immunity-related GTPase family M member 1 [Source:MGI Symbol;Acc:MGI:107567]
Macrophage	Asph	4.03986e-07	-0.349284	0.428	0.52	0.00639631	aspartate-beta-hydroxylase [Source:MGI Symbol;Acc:MGI:1914186]	protein modifying enzyme#PC00260
Macrophage	Myof	4.13335e-07	0.331206	0.754	0.681	0.00654433	myoferlin [Source:MGI Symbol;Acc:MGI:1919192]	membrane trafficking regulatory protein#PC00151
Macrophage	Mapk8ip3	4.28999e-07	0.289659	0.335	0.226	0.00679234	mitogen-activated protein kinase 8 interacting protein 3 [Source:MGI Symbol;Acc:MGI:1353598]	scaffold/adaptor protein#PC00226
Macrophage	Ak2	4.32768e-07	-0.328422	0.539	0.622	0.00685202	adenylate kinase 2 [Source:MGI Symbol;Acc:MGI:87978]	nucleotide kinase#PC00172
Macrophage	Hpgds	4.5174e-07	-0.339498	0.302	0.409	0.00715239	hematopoietic prostaglandin D synthase [Source:MGI Symbol;Acc:MGI:1859384]	transferase#PC00220
Macrophage	Purb	4.51841e-07	-0.266253	0.467	0.578	0.00715399	purine rich element binding protein B [Source:MGI Symbol;Acc:MGI:1338779]	DNA-binding transcription factor#PC00218
Macrophage	Mtmr6	4.56806e-07	-0.313611	0.466	0.554	0.0072326	myotubularin related protein 6 [Source:MGI Symbol;Acc:MGI:2145637]	phosphatase#PC00181
Macrophage	Mgat4a	4.58676e-07	-0.303634	0.28	0.39	0.00726221	mannoside acetylglucosaminyltransferase 4, isoenzyme A [Source:MGI Symbol;Acc:MGI:2662992]	transferase#PC00220
Macrophage	Fn1	4.59322e-07	-0.657363	0.217	0.315	0.00727244	fibronectin 1 [Source:MGI Symbol;Acc:MGI:95566]	intercellular signal molecule#PC00207
Macrophage	Mcm3	4.60959e-07	-0.424885	0.262	0.365	0.00729837	minichromosome maintenance complex component 3 [Source:MGI Symbol;Acc:MGI:101845]	DNA metabolism protein#PC00009
Macrophage	Ncor2	4.69057e-07	-0.274293	0.328	0.44	0.00742659	nuclear receptor co-repressor 2 [Source:MGI Symbol;Acc:MGI:1337080]	chromatin/chromatin-binding, or -regulatory protein#PC00077
Macrophage	Osm	4.80409e-07	-0.480633	0.356	0.465	0.00760631	oncostatin M [Source:MGI Symbol;Acc:MGI:104749]	interleukin superfamily#PC00128
Macrophage	Srsf2	4.92344e-07	-0.275063	0.631	0.728	0.00779528	serine and arginine-rich splicing factor 2 [Source:MGI Symbol;Acc:MGI:98284]	RNA splicing factor#PC00148
Macrophage	Ptpn1	4.96667e-07	0.353935	0.805	0.795	0.00786372	protein tyrosine phosphatase, non-receptor type 1 [Source:MGI Symbol;Acc:MGI:97805]	protein phosphatase#PC00195
Macrophage	Capn2	4.98351e-07	-0.273019	0.624	0.711	0.00789039	calpain 2 [Source:MGI Symbol;Acc:MGI:88264]	cysteine protease#PC00081
Macrophage	Pip5k1c	5.00557e-07	-0.34325	0.403	0.49	0.00792532	phosphatidylinositol-4-phosphate 5-kinase, type 1 gamma [Source:MGI Symbol;Acc:MGI:1298224]	kinase#PC00137
Macrophage	Cysltr1	5.50708e-07	-0.302514	0.224	0.329	0.00871936	cysteinyl leukotriene receptor 1 [Source:MGI Symbol;Acc:MGI:1926218]	G-protein coupled receptor#PC00021
Macrophage	Fosb	5.65366e-07	-0.417832	0.649	0.746	0.00895145	FBJ osteosarcoma oncogene B [Source:MGI Symbol;Acc:MGI:95575]	basic leucine zipper transcription factor#PC00056
Macrophage	Tm9sf4	6.2254e-07	0.276051	0.408	0.288	0.00985668	transmembrane 9 superfamily member 4 [Source:MGI Symbol;Acc:MGI:2139220]	transporter#PC00227
Macrophage	Dennd4c	6.29313e-07	0.305019	0.344	0.235	0.00996391	DENN/MADD domain containing 4C [Source:MGI Symbol;Acc:MGI:1914769]
Macrophage	Rragc	6.39303e-07	0.269979	0.654	0.55	0.0101221	Ras-related GTP binding C [Source:MGI Symbol;Acc:MGI:1858751]	small GTPase#PC00208
Macrophage	Pfkfb4	6.5102e-07	-0.290615	0.184	0.286	0.0103076	6-phosphofructo-2-kinase/fructose-2,6-biphosphatase 4 [Source:MGI Symbol;Acc:MGI:2687284]	carbohydrate phosphatase#PC00066
Macrophage	Arhgef2	6.84229e-07	-0.308037	0.445	0.543	0.0108334	rho/rac guanine nucleotide exchange factor (GEF) 2 [Source:MGI Symbol;Acc:MGI:103264]
Macrophage	Nr3c1	7.50642e-07	0.258927	0.606	0.494	0.0118849	nuclear receptor subfamily 3, group C, member 1 [Source:MGI Symbol;Acc:MGI:95824]
Macrophage	Fam120a	7.52351e-07	-0.286729	0.574	0.662	0.011912	family with sequence similarity 120, member A [Source:MGI Symbol;Acc:MGI:2446163]
Macrophage	Ttc7	7.65652e-07	-0.294879	0.29	0.401	0.0121226	tetratricopeptide repeat domain 7 [Source:MGI Symbol;Acc:MGI:1920999]
Macrophage	Stat3	7.92625e-07	0.333709	0.761	0.69	0.0125496	signal transducer and activator of transcription 3 [Source:MGI Symbol;Acc:MGI:103038]	DNA-binding transcription factor#PC00218
Macrophage	Vps37b	8.2827e-07	-0.457303	0.293	0.397	0.013114	vacuolar protein sorting 37B [Source:MGI Symbol;Acc:MGI:1916724]
Macrophage	D17H6S56E-5	8.33333e-07	-0.396466	0.158	0.261	0.0131942
Macrophage	Stxbp3a	8.40315e-07	0.289177	0.483	0.368	0.0133047
Macrophage	Fam134b	8.48844e-07	-0.282225	0.3	0.419	0.0134398
Macrophage	Glud1	8.9243e-07	-0.287258	0.628	0.701	0.0141298	glutamate dehydrogenase 1 [Source:MGI Symbol;Acc:MGI:95753]	dehydrogenase#PC00092
Macrophage	Uqcrc1	9.058e-07	-0.253226	0.564	0.655	0.0143415	ubiquinol-cytochrome c reductase core protein 1 [Source:MGI Symbol;Acc:MGI:107876]	metalloprotease#PC00153
Macrophage	Arhgap25	9.34794e-07	-0.368482	0.464	0.548	0.0148006	Rho GTPase activating protein 25 [Source:MGI Symbol;Acc:MGI:2443687]
Macrophage	B4galnt1	9.48784e-07	-0.284725	0.186	0.285	0.0150221	beta-1,4-N-acetyl-galactosaminyl transferase 1 [Source:MGI Symbol;Acc:MGI:1342057]
Macrophage	Tmed10	9.49985e-07	-0.258562	0.706	0.755	0.0150411	transmembrane p24 trafficking protein 10 [Source:MGI Symbol;Acc:MGI:1915831]	vesicle coat protein#PC00235
Macrophage	Zfp281	9.63538e-07	0.269599	0.411	0.295	0.0152557	zinc finger protein 281 [Source:MGI Symbol;Acc:MGI:3029290]
Macrophage	Hprt	1.01752e-06	-0.288362	0.395	0.486	0.0161103	hypoxanthine guanine phosphoribosyl transferase [Source:MGI Symbol;Acc:MGI:96217]
Macrophage	Commd4	1.0291e-06	-0.285777	0.264	0.37	0.0162937	COMM domain containing 4 [Source:MGI Symbol;Acc:MGI:1913449]
Macrophage	Gbp2	1.04145e-06	0.437612	0.638	0.505	0.0164893	guanylate binding protein 2 [Source:MGI Symbol;Acc:MGI:102772]	heterotrimeric G-protein#PC00117
Macrophage	Parvg	1.04524e-06	-0.281573	0.195	0.298	0.0165493	parvin, gamma [Source:MGI Symbol;Acc:MGI:2158329]	actin and actin related protein#PC00039
Macrophage	Nfkbiz	1.21153e-06	-0.409597	0.807	0.819	0.0191822	nuclear factor of kappa light polypeptide gene enhancer in B cells inhibitor, zeta [Source:MGI Symbol;Acc:MGI:1931595]	protein-binding activity modulator#PC00095
Macrophage	Ergic1	1.28382e-06	0.27808	0.381	0.272	0.0203268	endoplasmic reticulum-golgi intermediate compartment (ERGIC) 1 [Source:MGI Symbol;Acc:MGI:1914708]
Macrophage	Tob2	1.3121e-06	-0.332831	0.515	0.6	0.0207744	transducer of ERBB2, 2 [Source:MGI Symbol;Acc:MGI:1888525]
Macrophage	Mapre2	1.32595e-06	-0.271826	0.337	0.446	0.0209938	microtubule-associated protein, RP/EB family, member 2 [Source:MGI Symbol;Acc:MGI:106271]	non-motor microtubule binding protein#PC00166
Macrophage	Anapc5	1.37519e-06	-0.266264	0.521	0.625	0.0217733	anaphase-promoting complex subunit 5 [Source:MGI Symbol;Acc:MGI:1929722]
Macrophage	Elavl1	1.41162e-06	-0.317666	0.357	0.454	0.0223502	ELAV (embryonic lethal, abnormal vision)-like 1 (Hu antigen R) [Source:MGI Symbol;Acc:MGI:1100851]	translation initiation factor#PC00224
Macrophage	Mapk14	1.49953e-06	-0.273668	0.388	0.494	0.0237421	mitogen-activated protein kinase 14 [Source:MGI Symbol;Acc:MGI:1346865]	non-receptor serine/threonine protein kinase#PC00167
Macrophage	Pde3b	1.51785e-06	-0.355941	0.212	0.307	0.0240322	phosphodiesterase 3B, cGMP-inhibited [Source:MGI Symbol;Acc:MGI:1333863]	phosphodiesterase#PC00185
Macrophage	Cxcl10	1.54435e-06	-0.596567	0.307	0.419	0.0244517	chemokine (C-X-C motif) ligand 10 [Source:MGI Symbol;Acc:MGI:1352450]	chemokine#PC00074
Macrophage	Clcn7	1.55947e-06	0.281558	0.526	0.419	0.0246911	chloride channel, voltage-sensitive 7 [Source:MGI Symbol;Acc:MGI:1347048]	ion channel#PC00133
Macrophage	Ier5	1.56585e-06	-0.304689	0.772	0.832	0.0247922	immediate early response 5 [Source:MGI Symbol;Acc:MGI:1337072]
Macrophage	Cbx5	1.58292e-06	-0.302217	0.163	0.259	0.0250623	chromobox 5 [Source:MGI Symbol;Acc:MGI:109372]
Macrophage	Lemd2	1.72471e-06	0.310341	0.546	0.443	0.0273074	LEM domain containing 2 [Source:MGI Symbol;Acc:MGI:2385045]
Macrophage	Lmna	1.79644e-06	-0.382912	0.668	0.746	0.0284431	lamin A [Source:MGI Symbol;Acc:MGI:96794]
Macrophage	mt-Cytb	1.89702e-06	-0.292093	0.281	0.375	0.0300356	mitochondrially encoded cytochrome b [Source:MGI Symbol;Acc:MGI:102501]
Macrophage	Cat	1.97123e-06	0.286673	0.337	0.232	0.0312105	catalase [Source:MGI Symbol;Acc:MGI:88271]	peroxidase#PC00180
Macrophage	Pltp	2.034e-06	0.431453	0.744	0.706	0.0322044	phospholipid transfer protein [Source:MGI Symbol;Acc:MGI:103151]
Macrophage	Fuca1	2.10247e-06	-0.268571	0.489	0.579	0.0332884	fucosidase, alpha-L- 1, tissue [Source:MGI Symbol;Acc:MGI:95593]	glycosidase#PC00110
Macrophage	Csf2ra	2.19669e-06	-0.257411	0.534	0.628	0.0347802	colony stimulating factor 2 receptor, alpha, low-affinity (granulocyte-macrophage) [Source:MGI Symbol;Acc:MGI:1339754]	transmembrane signal receptor#PC00197
Macrophage	Il18bp	2.25098e-06	0.372261	0.49	0.382	0.0356398	interleukin 18 binding protein [Source:MGI Symbol;Acc:MGI:1333800]
Macrophage	Ncf1	2.26905e-06	-0.250132	0.594	0.694	0.0359259	neutrophil cytosolic factor 1 [Source:MGI Symbol;Acc:MGI:97283]
Macrophage	Ssh2	2.3071e-06	-0.316271	0.357	0.462	0.0365284	slingshot protein phosphatase 2 [Source:MGI Symbol;Acc:MGI:2679255]	protein phosphatase#PC00195
Macrophage	Rbbp7	2.35919e-06	-0.287576	0.256	0.357	0.0373531	retinoblastoma binding protein 7, chromatin remodeling factor [Source:MGI Symbol;Acc:MGI:1194910]
Macrophage	Ccl9	2.37675e-06	0.663681	0.659	0.603	0.0376311	chemokine (C-C motif) ligand 9 [Source:MGI Symbol;Acc:MGI:104533]	cytokine#PC00083
Macrophage	Ifngr1	2.41485e-06	-0.34768	0.388	0.471	0.0382343	interferon gamma receptor 1 [Source:MGI Symbol;Acc:MGI:107655]	transmembrane signal receptor#PC00197
Macrophage	Glipr1	2.58753e-06	-0.292111	0.52	0.631	0.0409684	GLI pathogenesis-related 1 (glioma) [Source:MGI Symbol;Acc:MGI:1920940]	defense/immunity protein#PC00090
Macrophage	Sept9	2.69985e-06	-0.289212	0.447	0.538	0.0427467
Macrophage	Trps1	2.77961e-06	-0.325845	0.3	0.404	0.0440095	transcriptional repressor GATA binding 1 [Source:MGI Symbol;Acc:MGI:1927616]	DNA-binding transcription factor#PC00218
Macrophage	Rcbtb2	2.97192e-06	-0.329526	0.297	0.401	0.0470544	regulator of chromosome condensation (RCC1) and BTB (POZ) domain containing protein 2 [Source:MGI Symbol;Acc:MGI:1917200]	guanyl-nucleotide exchange factor#PC00113
Macrophage	Ddx21	2.97835e-06	-0.328419	0.644	0.702	0.0471562	DExD box helicase 21 [Source:MGI Symbol;Acc:MGI:1860494]
Macrophage	Adam17	3.04538e-06	-0.263769	0.641	0.712	0.0482174	a disintegrin and metallopeptidase domain 17 [Source:MGI Symbol;Acc:MGI:1096335]	protease#PC00190
Macrophage	Oaz1	3.08377e-06	-0.269351	0.334	0.436	0.0488254	ornithine decarboxylase antizyme 1 [Source:MGI Symbol;Acc:MGI:109433]	protein-binding activity modulator#PC00095
Macrophage	Zbtb7a	3.10364e-06	0.279099	0.687	0.592	0.04914	zinc finger and BTB domain containing 7a [Source:MGI Symbol;Acc:MGI:1335091]	C2H2 zinc finger transcription factor#PC00248
Macrophage	Zfp36l2	3.10818e-06	-0.262239	0.305	0.418	0.0492119	zinc finger protein 36, C3H type-like 2 [Source:MGI Symbol;Acc:MGI:107945]	RNA metabolism protein#PC00031
DC	Saa3	3.58683e-16	3.48218	0.33	0.019	5.67902e-12	serum amyloid A 3 [Source:MGI Symbol;Acc:MGI:98223]
DC	Il1rn	1.9957e-14	1.12196	0.845	0.524	3.15979e-10	interleukin 1 receptor antagonist [Source:MGI Symbol;Acc:MGI:96547]	interleukin superfamily#PC00128
DC	Cd74	2.52299e-14	-1.27019	0.732	0.908	3.99465e-10	CD74 antigen (invariant polypeptide of major histocompatibility complex, class II antigen-associated) [Source:MGI Symbol;Acc:MGI:96534]	scaffold/adaptor protein#PC00226
DC	Cd200	7.31948e-14	1.04063	0.82	0.49	1.15889e-09	CD200 antigen [Source:MGI Symbol;Acc:MGI:1196990]
DC	Ktn1	5.244e-13	1.01154	0.794	0.51	8.30282e-09	kinectin 1 [Source:MGI Symbol;Acc:MGI:109153]
DC	Tspan3	4.60695e-12	1.02951	0.799	0.529	7.29418e-08	tetraspanin 3 [Source:MGI Symbol;Acc:MGI:1928098]
DC	Ccl5	9.82265e-12	1.11972	0.902	0.689	1.55522e-07	chemokine (C-C motif) ligand 5 [Source:MGI Symbol;Acc:MGI:98262]	cytokine#PC00083
DC	Il15ra	1.81261e-11	0.856943	0.469	0.16	2.86991e-07	interleukin 15 receptor, alpha chain [Source:MGI Symbol;Acc:MGI:104644]	transmembrane signal receptor#PC00197
DC	Wash	3.07416e-11	0.748414	0.629	0.301	4.86731e-07
DC	H2-DMb1	3.43111e-11	-1.16473	0.206	0.495	5.43248e-07	histocompatibility 2, class II, locus Mb1 [Source:MGI Symbol;Acc:MGI:95922]	major histocompatibility complex protein#PC00149
DC	Cd274	3.90447e-11	0.740321	0.928	0.67	6.18195e-07	CD274 antigen [Source:MGI Symbol;Acc:MGI:1926446]	immunoglobulin receptor superfamily#PC00124
DC	S100a4	4.13773e-11	-1.0403	0.351	0.641	6.55127e-07	S100 calcium binding protein A4 [Source:MGI Symbol;Acc:MGI:1330282]	calmodulin-related#PC00061
DC	Stat3	6.20187e-11	0.634062	0.954	0.84	9.81942e-07	signal transducer and activator of transcription 3 [Source:MGI Symbol;Acc:MGI:103038]	DNA-binding transcription factor#PC00218
DC	Il4i1	1.98607e-10	0.958765	0.835	0.563	3.14455e-06	interleukin 4 induced 1 [Source:MGI Symbol;Acc:MGI:109552]	oxidase#PC00175
DC	mt-Rnr2	2.319e-10	-0.38229	1	1	3.67167e-06	mitochondrially encoded 16S rRNA [Source:MGI Symbol;Acc:MGI:102492]
DC	Sema7a	2.77992e-10	0.83866	0.871	0.684	4.40144e-06	sema domain, immunoglobulin domain (Ig), and GPI membrane anchor, (semaphorin) 7A [Source:MGI Symbol;Acc:MGI:1306826]	membrane-bound signaling molecule#PC00152
DC	Car13	2.97602e-10	0.847944	0.454	0.17	4.71193e-06	carbonic anhydrase 13 [Source:MGI Symbol;Acc:MGI:1931322]
DC	Dll4	5.28748e-10	1.23052	0.284	0.053	8.37167e-06	delta like canonical Notch ligand 4 [Source:MGI Symbol;Acc:MGI:1859388]
DC	Wnk1	5.60099e-10	0.671423	0.979	0.932	8.86804e-06	WNK lysine deficient protein kinase 1 [Source:MGI Symbol;Acc:MGI:2442092]	non-receptor serine/threonine protein kinase#PC00167
DC	Tnip3	9.25969e-10	0.847687	0.608	0.311	1.46609e-05	TNFAIP3 interacting protein 3 [Source:MGI Symbol;Acc:MGI:3041165]
DC	Stx11	1.69751e-09	0.777192	0.608	0.316	2.68766e-05	syntaxin 11 [Source:MGI Symbol;Acc:MGI:1921982]	SNARE protein#PC00034
DC	Tnfrsf9	1.95079e-09	1.16158	0.629	0.359	3.08868e-05	tumor necrosis factor receptor superfamily, member 9 [Source:MGI Symbol;Acc:MGI:1101059]	transmembrane signal receptor#PC00197
DC	Sipa1l1	2.38506e-09	0.841079	0.608	0.335	3.77627e-05	signal-induced proliferation-associated 1 like 1 [Source:MGI Symbol;Acc:MGI:2443679]	GTPase-activating protein#PC00257
DC	Stat5a	2.41252e-09	0.719891	0.51	0.218	3.81974e-05	signal transducer and activator of transcription 5A [Source:MGI Symbol;Acc:MGI:103036]	DNA-binding transcription factor#PC00218
DC	Itm2c	2.75807e-09	0.792724	0.938	0.811	4.36685e-05	integral membrane protein 2C [Source:MGI Symbol;Acc:MGI:1927594]
DC	Gbp5	3.14721e-09	0.754253	0.773	0.515	4.98298e-05	guanylate binding protein 5 [Source:MGI Symbol;Acc:MGI:2429943]	heterotrimeric G-protein#PC00117
DC	Ccnd1	4.56455e-09	-1.50062	0.186	0.413	7.22705e-05	cyclin D1 [Source:MGI Symbol;Acc:MGI:88313]	kinase activator#PC00138
DC	Btla	5.46943e-09	0.754934	0.428	0.165	8.65975e-05	B and T lymphocyte associated [Source:MGI Symbol;Acc:MGI:2658978]
DC	H2-Ab1	6.30037e-09	-1.46911	0.593	0.757	9.97538e-05	histocompatibility 2, class II antigen A, beta 1 [Source:MGI Symbol;Acc:MGI:103070]	major histocompatibility complex protein#PC00149
DC	Net1	6.7334e-09	0.758219	0.753	0.49	0.00010661	neuroepithelial cell transforming gene 1 [Source:MGI Symbol;Acc:MGI:1927138]	guanyl-nucleotide exchange factor#PC00113
DC	Samsn1	8.02055e-09	0.602777	0.938	0.714	0.000126989	SAM domain, SH3 domain and nuclear localization signals, 1 [Source:MGI Symbol;Acc:MGI:1914992]
DC	Nfkbia	8.97424e-09	0.632643	0.948	0.816	0.000142089	nuclear factor of kappa light polypeptide gene enhancer in B cells inhibitor, alpha [Source:MGI Symbol;Acc:MGI:104741]
DC	Srgn	9.74651e-09	0.564992	0.995	0.947	0.000154316	serglycin [Source:MGI Symbol;Acc:MGI:97756]
DC	Flnb	1.24208e-08	0.919802	0.557	0.311	0.000196659	filamin, beta [Source:MGI Symbol;Acc:MGI:2446089]
DC	Ccdc71l	1.51984e-08	0.600653	0.351	0.112	0.000240636	coiled-coil domain containing 71 like [Source:MGI Symbol;Acc:MGI:1919373]
DC	Fscn1	1.52015e-08	0.716984	0.789	0.49	0.000240685	fascin actin-bundling protein 1 [Source:MGI Symbol;Acc:MGI:1352745]	non-motor actin binding protein#PC00165
DC	Il2ra	2.01968e-08	0.861198	0.722	0.49	0.000319776	interleukin 2 receptor, alpha chain [Source:MGI Symbol;Acc:MGI:96549]	transmembrane signal receptor#PC00197
DC	Pfkfb3	2.32128e-08	0.847378	0.716	0.495	0.000367529	6-phosphofructo-2-kinase/fructose-2,6-biphosphatase 3 [Source:MGI Symbol;Acc:MGI:2181202]	carbohydrate phosphatase#PC00066
DC	Npc2	2.8229e-08	0.507822	0.979	0.956	0.000446949	NPC intracellular cholesterol transporter 2 [Source:MGI Symbol;Acc:MGI:1915213]
DC	Kmt2a	3.34775e-08	0.643679	0.567	0.311	0.00053005	lysine (K)-specific methyltransferase 2A [Source:MGI Symbol;Acc:MGI:96995]	histone modifying enzyme#PC00261
DC	Rap2b	4.44782e-08	0.756622	0.742	0.534	0.000704223	RAP2B, member of RAS oncogene family [Source:MGI Symbol;Acc:MGI:1921262]	small GTPase#PC00208
DC	Ptafr	4.5886e-08	-0.99942	0.263	0.5	0.000726513	platelet-activating factor receptor [Source:MGI Symbol;Acc:MGI:106066]	G-protein coupled receptor#PC00021
DC	Prex1	4.6207e-08	0.562679	0.866	0.762	0.000731596	phosphatidylinositol-3,4,5-trisphosphate-dependent Rac exchange factor 1 [Source:MGI Symbol;Acc:MGI:3040696]	guanyl-nucleotide exchange factor#PC00113
DC	Poglut1	5.50663e-08	0.790859	0.716	0.437	0.000871864	protein O-glucosyltransferase 1 [Source:MGI Symbol;Acc:MGI:2444232]
DC	Dusp1	5.5294e-08	0.687833	0.83	0.621	0.000875469	dual specificity phosphatase 1 [Source:MGI Symbol;Acc:MGI:105120]	protein phosphatase#PC00195
DC	Fosb	6.03507e-08	-1.16231	0.32	0.534	0.000955533	FBJ osteosarcoma oncogene B [Source:MGI Symbol;Acc:MGI:95575]	basic leucine zipper transcription factor#PC00056
DC	Tmem176a	6.85555e-08	0.841389	0.572	0.33	0.00108544	transmembrane protein 176A [Source:MGI Symbol;Acc:MGI:1913308]
DC	Gsn	7.52909e-08	-0.773385	0.139	0.369	0.00119208	gelsolin [Source:MGI Symbol;Acc:MGI:95851]	non-motor actin binding protein#PC00165
DC	Atrx	7.90576e-08	0.760894	0.696	0.442	0.00125172	ATRX, chromatin remodeler [Source:MGI Symbol;Acc:MGI:103067]	DNA-binding transcription factor#PC00218
DC	Pik3r5	8.0663e-08	0.733853	0.649	0.413	0.00127714	phosphoinositide-3-kinase regulatory subunit 5 [Source:MGI Symbol;Acc:MGI:2443588]	kinase modulator#PC00140
DC	Plcl2	9.27603e-08	0.664074	0.608	0.35	0.00146867	phospholipase C-like 2 [Source:MGI Symbol;Acc:MGI:1352756]	phospholipase#PC00186
DC	S100a6	9.63158e-08	-0.910949	0.459	0.65	0.00152497	S100 calcium binding protein A6 (calcyclin) [Source:MGI Symbol;Acc:MGI:1339467]	calmodulin-related#PC00061
DC	Apaf1	9.70849e-08	0.657223	0.742	0.476	0.00153715	apoptotic peptidase activating factor 1 [Source:MGI Symbol;Acc:MGI:1306796]
DC	Ostf1	9.87216e-08	0.615296	0.943	0.835	0.00156306	osteoclast stimulating factor 1 [Source:MGI Symbol;Acc:MGI:700012]
DC	Gda	1.01786e-07	0.834099	0.412	0.189	0.00161158	guanine deaminase [Source:MGI Symbol;Acc:MGI:95678]	deaminase#PC00088
DC	Pik3r1	1.11722e-07	0.63097	0.876	0.684	0.0017689	phosphoinositide-3-kinase regulatory subunit 1 [Source:MGI Symbol;Acc:MGI:97583]	kinase modulator#PC00140
DC	Larp4b	1.12084e-07	0.506811	0.582	0.33	0.00177463	La ribonucleoprotein domain family, member 4B [Source:MGI Symbol;Acc:MGI:106330]	RNA metabolism protein#PC00031
DC	mt-Rnr1	1.13251e-07	-0.341317	1	1	0.0017931	mitochondrially encoded 12S rRNA [Source:MGI Symbol;Acc:MGI:102493]
DC	Pdlim4	1.18466e-07	0.65211	0.49	0.238	0.00187567	PDZ and LIM domain 4 [Source:MGI Symbol;Acc:MGI:1353470]	actin or actin-binding cytoskeletal protein#PC00041
DC	H2-DMa	1.25707e-07	-0.996122	0.304	0.519	0.00199031	histocompatibility 2, class II, locus DMa [Source:MGI Symbol;Acc:MGI:95921]	major histocompatibility complex protein#PC00149
DC	Ap3m2	1.35697e-07	0.539862	0.34	0.112	0.00214849	adaptor-related protein complex 3, mu 2 subunit [Source:MGI Symbol;Acc:MGI:1929214]	membrane traffic protein#PC00150
DC	Spsb1	1.37655e-07	0.668423	0.443	0.204	0.00217949	splA/ryanodine receptor domain and SOCS box containing 1 [Source:MGI Symbol;Acc:MGI:1921896]
DC	Il7r	1.48729e-07	0.68398	0.737	0.5	0.00235482	interleukin 7 receptor [Source:MGI Symbol;Acc:MGI:96562]	transmembrane signal receptor#PC00197
DC	Bmf	1.5227e-07	0.496107	0.258	0.063	0.00241089	BCL2 modifying factor [Source:MGI Symbol;Acc:MGI:2176433]
DC	Dtx2	1.52752e-07	0.696771	0.485	0.248	0.00241852	deltex 2, E3 ubiquitin ligase [Source:MGI Symbol;Acc:MGI:1921448]	ubiquitin-protein ligase#PC00234
DC	Vim	2.37821e-07	-1.0159	0.629	0.767	0.00376541	vimentin [Source:MGI Symbol;Acc:MGI:98932]
DC	Slfn2	2.53832e-07	0.638473	0.923	0.786	0.00401892	schlafen 2 [Source:MGI Symbol;Acc:MGI:1313258]
DC	Haao	2.66039e-07	-0.589207	0.067	0.257	0.00421219	3-hydroxyanthranilate 3,4-dioxygenase [Source:MGI Symbol;Acc:MGI:1349444]	oxygenase#PC00177
DC	Npr1	2.70174e-07	0.6984	0.407	0.175	0.00427766	natriuretic peptide receptor 1 [Source:MGI Symbol;Acc:MGI:97371]	guanylate cyclase#PC00114
DC	Ssh1	2.85857e-07	0.563419	0.737	0.476	0.00452598	slingshot protein phosphatase 1 [Source:MGI Symbol;Acc:MGI:2686240]	protein phosphatase#PC00195
DC	Tmbim4	3.10692e-07	0.710647	0.572	0.33	0.00491918	transmembrane BAX inhibitor motif containing 4 [Source:MGI Symbol;Acc:MGI:1915462]
DC	Mbd2	3.32848e-07	0.566104	0.845	0.65	0.00526999	methyl-CpG binding domain protein 2 [Source:MGI Symbol;Acc:MGI:1333813]
DC	Il6	3.84238e-07	0.675491	0.299	0.097	0.00608364	interleukin 6 [Source:MGI Symbol;Acc:MGI:96559]
DC	Grasp	5.31245e-07	-0.835236	0.423	0.631	0.0084112
DC	Egln2	5.75574e-07	0.735234	0.428	0.218	0.00911307	egl-9 family hypoxia-inducible factor 2 [Source:MGI Symbol;Acc:MGI:1932287]
DC	Atp2b1	5.83461e-07	0.592662	0.727	0.534	0.00923794	ATPase, Ca++ transporting, plasma membrane 1 [Source:MGI Symbol;Acc:MGI:104653]	primary active transporter#PC00068
DC	Chpt1	6.11517e-07	0.60595	0.325	0.121	0.00968215	choline phosphotransferase 1 [Source:MGI Symbol;Acc:MGI:2384841]	transferase#PC00220
DC	Tnip1	7.1113e-07	0.6376	0.686	0.485	0.0112593	TNFAIP3 interacting protein 1 [Source:MGI Symbol;Acc:MGI:1926194]
DC	Ndrg1	7.3567e-07	0.727866	0.763	0.626	0.0116479	N-myc downstream regulated gene 1 [Source:MGI Symbol;Acc:MGI:1341799]	serine protease#PC00203
DC	Batf	7.53408e-07	0.758201	0.32	0.121	0.0119287	basic leucine zipper transcription factor, ATF-like [Source:MGI Symbol;Acc:MGI:1859147]	basic leucine zipper transcription factor#PC00056
DC	Tmem176b	7.56566e-07	0.889276	0.758	0.563	0.0119787	transmembrane protein 176B [Source:MGI Symbol;Acc:MGI:1916348]
DC	Stxbp6	7.78769e-07	0.637435	0.351	0.136	0.0123302	syntaxin binding protein 6 (amisyn) [Source:MGI Symbol;Acc:MGI:2384963]	SNARE protein#PC00034
DC	Btg2	7.89502e-07	-0.989723	0.454	0.631	0.0125002	BTG anti-proliferation factor 2 [Source:MGI Symbol;Acc:MGI:108384]
DC	Ciita	8.69628e-07	-0.775804	0.103	0.296	0.0137688	class II transactivator [Source:MGI Symbol;Acc:MGI:108445]
DC	Pdcd4	8.92244e-07	0.526238	0.361	0.15	0.0141269	programmed cell death 4 [Source:MGI Symbol;Acc:MGI:107490]	translation factor#PC00223
DC	Cdc42	1.00008e-06	-0.380516	0.933	0.932	0.0158342	cell division cycle 42 [Source:MGI Symbol;Acc:MGI:106211]	small GTPase#PC00208
DC	Fos	1.02757e-06	-0.818882	0.5	0.689	0.0162695	FBJ osteosarcoma oncogene [Source:MGI Symbol;Acc:MGI:95574]	basic leucine zipper transcription factor#PC00056
DC	Apobec3	1.05007e-06	0.487255	0.758	0.549	0.0166258	apolipoprotein B mRNA editing enzyme, catalytic polypeptide 3 [Source:MGI Symbol;Acc:MGI:1933111]	RNA processing factor#PC00147
DC	Sik3	1.10847e-06	0.474627	0.588	0.335	0.0175504	SIK family kinase 3 [Source:MGI Symbol;Acc:MGI:2446296]	non-receptor serine/threonine protein kinase#PC00167
DC	Marcksl1	1.15583e-06	0.642581	0.809	0.641	0.0183002	MARCKS-like 1 [Source:MGI Symbol;Acc:MGI:97143]
DC	Palld	1.24642e-06	0.559901	0.351	0.146	0.0197345	palladin, cytoskeletal associated protein [Source:MGI Symbol;Acc:MGI:1919583]
DC	Ebi3	1.2502e-06	0.657918	0.407	0.189	0.0197944	Epstein-Barr virus induced gene 3 [Source:MGI Symbol;Acc:MGI:1354171]	transmembrane signal receptor#PC00197
DC	Lamp1	1.2723e-06	0.462671	0.948	0.879	0.0201443	lysosomal-associated membrane protein 1 [Source:MGI Symbol;Acc:MGI:96745]	membrane trafficking regulatory protein#PC00151
DC	Cbx4	1.65582e-06	0.657618	0.361	0.16	0.0262165	chromobox 4 [Source:MGI Symbol;Acc:MGI:1195985]	ubiquitin-protein ligase#PC00234
DC	Traf1	1.69439e-06	0.483966	0.954	0.85	0.0268273	TNF receptor-associated factor 1 [Source:MGI Symbol;Acc:MGI:101836]	scaffold/adaptor protein#PC00226
DC	Cxcr5	1.75679e-06	0.643902	0.485	0.243	0.0278153	chemokine (C-X-C motif) receptor 5 [Source:MGI Symbol;Acc:MGI:103567]
DC	H2-Aa	1.757e-06	-1.00278	0.763	0.825	0.0278186	histocompatibility 2, class II antigen A, alpha [Source:MGI Symbol;Acc:MGI:95895]	major histocompatibility complex protein#PC00149
DC	Lmnb1	1.85589e-06	-0.643288	0.397	0.612	0.0293843	lamin B1 [Source:MGI Symbol;Acc:MGI:96795]
DC	Tmem123	1.89368e-06	0.534942	0.969	0.874	0.0299826	transmembrane protein 123 [Source:MGI Symbol;Acc:MGI:1919179]
DC	Tbc1d4	1.90654e-06	0.474905	0.876	0.66	0.0301863	TBC1 domain family, member 4 [Source:MGI Symbol;Acc:MGI:2429660]	GTPase-activating protein#PC00257
DC	Plat	1.90834e-06	0.569383	0.314	0.112	0.0302147	plasminogen activator, tissue [Source:MGI Symbol;Acc:MGI:97610]	serine protease#PC00203
DC	St8sia4	2.07066e-06	0.589309	0.825	0.583	0.0327847	ST8 alpha-N-acetyl-neuraminide alpha-2,8-sialyltransferase 4 [Source:MGI Symbol;Acc:MGI:106018]	transferase#PC00220
DC	Alox5ap	2.0919e-06	-0.901575	0.17	0.369	0.033121	arachidonate 5-lipoxygenase activating protein [Source:MGI Symbol;Acc:MGI:107505]	transferase#PC00220
DC	Ccnd2	2.37721e-06	0.655379	0.887	0.811	0.0376384	cyclin D2 [Source:MGI Symbol;Acc:MGI:88314]	kinase activator#PC00138
DC	Igfbp4	2.55224e-06	0.95427	0.304	0.117	0.0404095	insulin-like growth factor binding protein 4 [Source:MGI Symbol;Acc:MGI:96439]	protease inhibitor#PC00191
DC	Sdc4	2.71241e-06	0.615942	0.552	0.33	0.0429456	syndecan 4 [Source:MGI Symbol;Acc:MGI:1349164]	transmembrane signal receptor#PC00197
DC	Acp5	2.87468e-06	1.12028	0.387	0.194	0.0455149	acid phosphatase 5, tartrate resistant [Source:MGI Symbol;Acc:MGI:87883]	phosphatase#PC00181
DC	Nupr1	3.09586e-06	1.37771	0.381	0.189	0.0490168	nuclear protein transcription regulator 1 [Source:MGI Symbol;Acc:MGI:1891834]
NK	Gzmb	9.85162e-34	1.25887	0.988	0.982	1.55981e-29	granzyme B [Source:MGI Symbol;Acc:MGI:109267]	serine protease#PC00203
NK	AA467197	4.01221e-30	1.17754	0.94	0.655	6.35253e-26	expressed sequence AA467197 [Source:MGI Symbol;Acc:MGI:3034182]
NK	Saa3	7.15687e-27	1.72449	0.373	0.011	1.13315e-22	serum amyloid A 3 [Source:MGI Symbol;Acc:MGI:98223]
NK	Prf1	4.32593e-22	0.971412	0.992	0.957	6.84924e-18	perforin 1 (pore forming protein) [Source:MGI Symbol;Acc:MGI:97551]
NK	Ly6a	1.25483e-21	0.902598	0.92	0.644	1.98677e-17	lymphocyte antigen 6 complex, locus A [Source:MGI Symbol;Acc:MGI:107527]
NK	Xcl1	2.52117e-21	-1.81633	0.149	0.514	3.99178e-17	chemokine (C motif) ligand 1 [Source:MGI Symbol;Acc:MGI:104593]	cytokine#PC00083
NK	Itgb1	2.87867e-17	-0.626198	0.944	0.975	4.5578e-13	integrin beta 1 (fibronectin receptor beta) [Source:MGI Symbol;Acc:MGI:96610]	integrin#PC00126
NK	Gzma	3.9472e-16	1.31475	0.9	0.784	6.2496e-12	granzyme A [Source:MGI Symbol;Acc:MGI:109266]	serine protease#PC00203
NK	Ptpn6	3.16652e-14	-0.731455	0.618	0.845	5.01355e-10	protein tyrosine phosphatase, non-receptor type 6 [Source:MGI Symbol;Acc:MGI:96055]	protein phosphatase#PC00195
NK	Tnfrsf8	5.66302e-14	0.535085	0.257	0.032	8.96626e-10	tumor necrosis factor receptor superfamily, member 8 [Source:MGI Symbol;Acc:MGI:99908]	transmembrane signal receptor#PC00197
NK	Dgat1	1.74404e-13	0.784425	0.755	0.482	2.76135e-09	diacylglycerol O-acyltransferase 1 [Source:MGI Symbol;Acc:MGI:1333825]	acyltransferase#PC00042
NK	Fcer1g	2.89658e-13	0.532621	0.988	0.986	4.58616e-09	Fc receptor, IgE, high affinity I, gamma polypeptide [Source:MGI Symbol;Acc:MGI:95496]	immunoglobulin receptor superfamily#PC00124
NK	Nme1	3.14331e-13	-0.583714	0.743	0.888	4.9768e-09	NME/NM23 nucleoside diphosphate kinase 1 [Source:MGI Symbol;Acc:MGI:97355]	kinase#PC00137
NK	mt-Rnr2	6.60619e-12	-0.417568	1	1	1.04596e-07	mitochondrially encoded 16S rRNA [Source:MGI Symbol;Acc:MGI:102492]
NK	Serpinb6b	1.44719e-11	0.678662	0.94	0.831	2.29133e-07	serine (or cysteine) peptidase inhibitor, clade B, member 6b [Source:MGI Symbol;Acc:MGI:894688]	protease inhibitor#PC00191
NK	Aldoa	1.62648e-11	0.450201	1	0.989	2.5752e-07	aldolase A, fructose-bisphosphate [Source:MGI Symbol;Acc:MGI:87994]	aldolase#PC00044
NK	Cd53	4.69736e-11	0.525726	0.932	0.813	7.43732e-07	CD53 antigen [Source:MGI Symbol;Acc:MGI:88341]
NK	Trp53i11	2.3139e-10	0.649292	0.538	0.313	3.6636e-06	transformation related protein 53 inducible protein 11 [Source:MGI Symbol;Acc:MGI:2670995]
NK	Zbtb32	3.92697e-10	0.628301	0.703	0.489	6.21757e-06	zinc finger and BTB domain containing 32 [Source:MGI Symbol;Acc:MGI:1891838]	C2H2 zinc finger transcription factor#PC00248
NK	Fth1	8.7924e-10	0.492227	0.992	0.982	1.3921e-05	ferritin heavy polypeptide 1 [Source:MGI Symbol;Acc:MGI:95588]	storage protein#PC00210
NK	S100a4	1.82676e-09	-0.99443	0.337	0.576	2.89231e-05	S100 calcium binding protein A4 [Source:MGI Symbol;Acc:MGI:1330282]	calmodulin-related#PC00061
NK	Gzme	4.92215e-09	0.789366	0.779	0.536	7.79323e-05	granzyme E [Source:MGI Symbol;Acc:MGI:109265]	serine protease#PC00203
NK	Stk32c	9.98302e-09	0.374816	0.273	0.083	0.000158061	serine/threonine kinase 32C [Source:MGI Symbol;Acc:MGI:2385336]	non-receptor serine/threonine protein kinase#PC00167
NK	Cotl1	1.29025e-08	-0.390667	0.956	0.982	0.000204285	coactosin-like 1 (Dictyostelium) [Source:MGI Symbol;Acc:MGI:1919292]	non-motor actin binding protein#PC00165
NK	Mtap	1.35212e-08	-0.411872	0.165	0.392	0.000214082	methylthioadenosine phosphorylase [Source:MGI Symbol;Acc:MGI:1914152]	nucleotide kinase#PC00172
NK	Pkm	1.54382e-08	0.339527	0.996	0.982	0.000244433	pyruvate kinase, muscle [Source:MGI Symbol;Acc:MGI:97591]	kinase#PC00137
NK	Icos	1.57997e-08	0.631805	0.711	0.536	0.000250157	inducible T cell co-stimulator [Source:MGI Symbol;Acc:MGI:1858745]
NK	Mxd1	1.64739e-08	0.578993	0.639	0.414	0.000260832	MAX dimerization protein 1 [Source:MGI Symbol;Acc:MGI:96908]	basic helix-loop-helix transcription factor#PC00055
NK	Ncr1	1.97027e-08	-0.514284	0.582	0.773	0.000311952	natural cytotoxicity triggering receptor 1 [Source:MGI Symbol;Acc:MGI:1336212]	immunoglobulin receptor superfamily#PC00124
NK	Ncl	2.07503e-08	-0.419673	0.984	0.989	0.000328539	nucleolin [Source:MGI Symbol;Acc:MGI:97286]
NK	Prdx5	2.3205e-08	0.479091	0.94	0.874	0.000367404	peroxiredoxin 5 [Source:MGI Symbol;Acc:MGI:1859821]	oxidoreductase#PC00176
NK	Hsd17b10	2.42489e-08	0.515659	0.739	0.608	0.000383933	hydroxysteroid (17-beta) dehydrogenase 10 [Source:MGI Symbol;Acc:MGI:1333871]	oxidoreductase#PC00176
NK	Slc16a3	3.49966e-08	0.625303	0.723	0.543	0.000554101	solute carrier family 16 (monocarboxylic acid transporters), member 3 [Source:MGI Symbol;Acc:MGI:1933438]	transporter#PC00227
NK	Uqcr11	4.72878e-08	-0.46796	0.446	0.615	0.000748708	ubiquinol-cytochrome c reductase, complex III subunit XI [Source:MGI Symbol;Acc:MGI:1913844]	reductase#PC00198
NK	Ctla4	5.22233e-08	0.512631	0.438	0.216	0.000826852	cytotoxic T-lymphocyte-associated protein 4 [Source:MGI Symbol;Acc:MGI:88556]	immunoglobulin receptor superfamily#PC00124
NK	Slc30a1	6.04783e-08	0.417211	0.39	0.191	0.000957554	solute carrier family 30 (zinc transporter), member 1 [Source:MGI Symbol;Acc:MGI:1345281]
NK	Ctsd	6.98308e-08	0.453688	0.996	1	0.00110563	cathepsin D [Source:MGI Symbol;Acc:MGI:88562]
NK	Plin2	7.07502e-08	0.473128	0.462	0.248	0.00112019	perilipin 2 [Source:MGI Symbol;Acc:MGI:87920]	scaffold/adaptor protein#PC00226
NK	Mt1	8.01415e-08	0.590958	0.647	0.421	0.00126888	metallothionein 1 [Source:MGI Symbol;Acc:MGI:97171]
NK	Jak3	1.03263e-07	0.462608	0.703	0.511	0.00163496	Janus kinase 3 [Source:MGI Symbol;Acc:MGI:99928]
NK	Anxa2	1.2296e-07	0.347632	0.992	1	0.00194683	annexin A2 [Source:MGI Symbol;Acc:MGI:88246]	calcium-binding protein#PC00060
NK	Hnrnpa2b1	1.29268e-07	-0.294918	0.972	0.996	0.0020467	heterogeneous nuclear ribonucleoprotein A2/B1 [Source:MGI Symbol;Acc:MGI:104819]
NK	Fkbp5	2.19993e-07	0.505917	0.743	0.583	0.00348316	FK506 binding protein 5 [Source:MGI Symbol;Acc:MGI:104670]	chaperone#PC00072
NK	Ddit3	2.86844e-07	0.406753	0.277	0.112	0.0045416	DNA-damage inducible transcript 3 [Source:MGI Symbol;Acc:MGI:109247]
NK	Sult2b1	3.09474e-07	0.391538	0.386	0.187	0.00489991	sulfotransferase family, cytosolic, 2B, member 1 [Source:MGI Symbol;Acc:MGI:1926342]	transferase#PC00220
NK	Fgl2	3.41466e-07	0.427872	0.783	0.59	0.00540644	fibrinogen-like protein 2 [Source:MGI Symbol;Acc:MGI:103266]	intercellular signal molecule#PC00207
NK	mt-Co1	3.53238e-07	-0.561967	0.855	0.924	0.00559281	mitochondrially encoded cytochrome c oxidase I [Source:MGI Symbol;Acc:MGI:102504]
NK	Hsp90ab1	3.828e-07	-0.259238	1	1	0.00606088	heat shock protein 90 alpha (cytosolic), class B member 1 [Source:MGI Symbol;Acc:MGI:96247]	Hsp90 family chaperone#PC00028
NK	Itgax	4.06391e-07	-0.688819	0.1	0.266	0.00643439	integrin alpha X [Source:MGI Symbol;Acc:MGI:96609]	integrin#PC00126
NK	Id2	4.9584e-07	0.44137	0.9	0.788	0.00785063	inhibitor of DNA binding 2 [Source:MGI Symbol;Acc:MGI:96397]	DNA-binding transcription factor#PC00218
NK	Itgb3	6.71919e-07	0.37185	0.876	0.701	0.0106385	integrin beta 3 [Source:MGI Symbol;Acc:MGI:96612]	integrin#PC00126
NK	Nr4a2	6.83115e-07	-0.587849	0.406	0.576	0.0108158	nuclear receptor subfamily 4, group A, member 2 [Source:MGI Symbol;Acc:MGI:1352456]	C4 zinc finger nuclear receptor#PC00169
NK	Gzmd	7.15692e-07	0.648802	0.783	0.622	0.0113316	granzyme D [Source:MGI Symbol;Acc:MGI:109255]	serine protease#PC00203
NK	Pstpip1	7.65349e-07	0.42043	0.831	0.73	0.0121178	proline-serine-threonine phosphatase-interacting protein 1 [Source:MGI Symbol;Acc:MGI:1321396]	actin or actin-binding cytoskeletal protein#PC00041
NK	Entpd1	8.27085e-07	0.430343	0.373	0.187	0.0130952	ectonucleoside triphosphate diphosphohydrolase 1 [Source:MGI Symbol;Acc:MGI:102805]	nucleotide phosphatase#PC00173
NK	Tfrc	8.36072e-07	0.404937	0.823	0.651	0.0132375	transferrin receptor [Source:MGI Symbol;Acc:MGI:98822]	metalloprotease#PC00153
NK	Nabp1	8.69394e-07	0.49376	0.908	0.817	0.0137651	nucleic acid binding protein 1 [Source:MGI Symbol;Acc:MGI:1923258]	nucleic acid metabolism protein#PC00171
NK	Adam8	9.48257e-07	0.493422	0.787	0.629	0.0150138	a disintegrin and metallopeptidase domain 8 [Source:MGI Symbol;Acc:MGI:107825]	metalloprotease#PC00153
NK	Lgals3	1.06528e-06	0.695508	0.739	0.579	0.0168666	lectin, galactose binding, soluble 3 [Source:MGI Symbol;Acc:MGI:96778]	extracellular matrix protein#PC00102
NK	Serpine2	1.07751e-06	0.779099	0.289	0.126	0.0170603	serine (or cysteine) peptidase inhibitor, clade E, member 2 [Source:MGI Symbol;Acc:MGI:101780]	protease inhibitor#PC00191
NK	mt-Rnr1	1.1561e-06	-0.392624	1	1	0.0183045	mitochondrially encoded 12S rRNA [Source:MGI Symbol;Acc:MGI:102493]
NK	Mbnl1	1.22112e-06	-0.360351	0.904	0.95	0.0193339	muscleblind like splicing factor 1 [Source:MGI Symbol;Acc:MGI:1928482]	RNA splicing factor#PC00148
NK	Paics	1.26126e-06	-0.416161	0.663	0.777	0.0199695	phosphoribosylaminoimidazole carboxylase, phosphoribosylaminoribosylaminoimidazole, succinocarboxamide synthetase [Source:MGI Symbol;Acc:MGI:1914304]
NK	Pfkp	1.27015e-06	0.391605	0.851	0.748	0.0201104	phosphofructokinase, platelet [Source:MGI Symbol;Acc:MGI:1891833]	carbohydrate kinase#PC00065
NK	Havcr2	1.48983e-06	0.499632	0.498	0.309	0.0235885	hepatitis A virus cellular receptor 2 [Source:MGI Symbol;Acc:MGI:2159682]	immunoglobulin receptor superfamily#PC00124
NK	Rpl14	1.74511e-06	-0.324772	0.904	0.946	0.0276304	ribosomal protein L14 [Source:MGI Symbol;Acc:MGI:1914365]	ribosomal protein#PC00202
NK	Set	1.98535e-06	-0.391278	0.747	0.845	0.031434	SET nuclear oncogene [Source:MGI Symbol;Acc:MGI:1860267]	chromatin/chromatin-binding, or -regulatory protein#PC00077
NK	Mt2	2.01901e-06	0.616381	0.47	0.27	0.031967	metallothionein 2 [Source:MGI Symbol;Acc:MGI:97172]
NK	Ndrg1	2.25456e-06	0.56306	0.655	0.518	0.0356965	N-myc downstream regulated gene 1 [Source:MGI Symbol;Acc:MGI:1341799]	serine protease#PC00203
T cell	Saa3	5.21899e-20	4.38936	0.396	0.035	8.26323e-16	serum amyloid A 3 [Source:MGI Symbol;Acc:MGI:98223]
T cell	S100a4	1.10314e-19	-1.76908	0.333	0.702	1.7466e-15	S100 calcium binding protein A4 [Source:MGI Symbol;Acc:MGI:1330282]	calmodulin-related#PC00061
T cell	Emb	6.21313e-14	0.88281	0.896	0.627	9.83725e-10	embigin [Source:MGI Symbol;Acc:MGI:95321]	scaffold/adaptor protein#PC00226
T cell	Gpr18	5.02241e-12	0.73397	0.604	0.263	7.95199e-08	G protein-coupled receptor 18 [Source:MGI Symbol;Acc:MGI:107859]	G-protein coupled receptor#PC00021
T cell	Cd8b1	2.25005e-11	-1.40392	0.198	0.487	3.5625e-07	CD8 antigen, beta chain 1 [Source:MGI Symbol;Acc:MGI:88347]
T cell	Ftl1	8.27025e-11	0.767321	0.719	0.443	1.30943e-06	ferritin light polypeptide 1 [Source:MGI Symbol;Acc:MGI:95589]	storage protein#PC00210
T cell	S100a6	1.23515e-10	-0.965081	0.5	0.711	1.95561e-06	S100 calcium binding protein A6 (calcyclin) [Source:MGI Symbol;Acc:MGI:1339467]	calmodulin-related#PC00061
T cell	Gzma	1.93495e-10	2.58154	0.391	0.127	3.0636e-06	granzyme A [Source:MGI Symbol;Acc:MGI:109266]	serine protease#PC00203
T cell	mt-Rnr2	4.91572e-10	-0.36853	1	1	7.78305e-06	mitochondrially encoded 16S rRNA [Source:MGI Symbol;Acc:MGI:102492]
T cell	Tcf7	2.7894e-09	0.727718	0.589	0.289	4.41646e-05	transcription factor 7, T cell specific [Source:MGI Symbol;Acc:MGI:98507]	DNA-binding transcription factor#PC00218
T cell	Tnfsf4	3.88212e-09	0.686232	0.354	0.118	6.14656e-05	tumor necrosis factor (ligand) superfamily, member 4 [Source:MGI Symbol;Acc:MGI:104511]
T cell	Sell	8.21168e-09	0.830939	0.552	0.268	0.000130015	selectin, lymphocyte [Source:MGI Symbol;Acc:MGI:98279]
T cell	Cd274	9.02547e-09	0.665453	0.552	0.289	0.0001429	CD274 antigen [Source:MGI Symbol;Acc:MGI:1926446]	immunoglobulin receptor superfamily#PC00124
T cell	Satb1	9.51619e-09	0.815312	0.693	0.443	0.00015067	special AT-rich sequence binding protein 1 [Source:MGI Symbol;Acc:MGI:105084]	Lambda repressor-like transcription factor#PC00245
T cell	Nrp1	9.88679e-09	-0.910248	0.109	0.333	0.000156537	neuropilin 1 [Source:MGI Symbol;Acc:MGI:106206]
T cell	Prnp	1.99165e-08	0.541181	0.271	0.07	0.000315338	prion protein [Source:MGI Symbol;Acc:MGI:97769]	calcium-binding protein#PC00060
T cell	Ptpn6	2.5281e-08	-0.72406	0.62	0.759	0.000400273	protein tyrosine phosphatase, non-receptor type 6 [Source:MGI Symbol;Acc:MGI:96055]	protein phosphatase#PC00195
T cell	Fcer1g	2.74224e-08	0.691645	0.729	0.417	0.000434179	Fc receptor, IgE, high affinity I, gamma polypeptide [Source:MGI Symbol;Acc:MGI:95496]	immunoglobulin receptor superfamily#PC00124
T cell	Lsp1	3.15675e-08	-0.630786	0.703	0.842	0.000499808	lymphocyte specific 1 [Source:MGI Symbol;Acc:MGI:96832]	non-motor actin binding protein#PC00165
T cell	Tnip1	4.12602e-08	0.644369	0.714	0.491	0.000653273	TNFAIP3 interacting protein 1 [Source:MGI Symbol;Acc:MGI:1926194]
T cell	Cd8a	4.3287e-08	-1.41126	0.359	0.535	0.000685363	CD8 antigen, alpha chain [Source:MGI Symbol;Acc:MGI:88346]
T cell	Cd3g	5.73241e-08	-0.766946	0.755	0.82	0.000907613	CD3 antigen, gamma polypeptide [Source:MGI Symbol;Acc:MGI:88333]
T cell	Vegfa	9.62245e-08	0.72402	0.516	0.259	0.00152352	vascular endothelial growth factor A [Source:MGI Symbol;Acc:MGI:103178]	growth factor#PC00112
T cell	Srgn	1.63631e-07	0.37805	1	0.987	0.00259078	serglycin [Source:MGI Symbol;Acc:MGI:97756]
T cell	Fth1	2.29641e-07	1.12856	0.99	0.982	0.00363591	ferritin heavy polypeptide 1 [Source:MGI Symbol;Acc:MGI:95588]	storage protein#PC00210
T cell	Tnfsf8	2.30193e-07	0.735662	0.292	0.096	0.00364464	tumor necrosis factor (ligand) superfamily, member 8 [Source:MGI Symbol;Acc:MGI:88328]
T cell	Pik3r5	2.6713e-07	0.482703	0.464	0.224	0.00422946	phosphoinositide-3-kinase regulatory subunit 5 [Source:MGI Symbol;Acc:MGI:2443588]	kinase modulator#PC00140
T cell	Lgals1	3.43988e-07	-0.465018	0.911	0.956	0.00544637	lectin, galactose binding, soluble 1 [Source:MGI Symbol;Acc:MGI:96777]	extracellular matrix protein#PC00102
T cell	Ramp3	3.49664e-07	0.62383	0.297	0.101	0.00553624	receptor (calcitonin) activity modifying protein 3 [Source:MGI Symbol;Acc:MGI:1860292]	transmembrane signal receptor#PC00197
T cell	Jun	3.9211e-07	0.550105	0.609	0.351	0.00620827	jun proto-oncogene [Source:MGI Symbol;Acc:MGI:96646]	basic leucine zipper transcription factor#PC00056
T cell	Map4k4	4.01746e-07	0.479403	0.714	0.496	0.00636085	mitogen-activated protein kinase kinase kinase kinase 4 [Source:MGI Symbol;Acc:MGI:1349394]	non-receptor serine/threonine protein kinase#PC00167
T cell	mt-Rnr1	4.25048e-07	-0.396426	1	1	0.00672979	mitochondrially encoded 12S rRNA [Source:MGI Symbol;Acc:MGI:102493]
T cell	Sipa1l1	6.96672e-07	0.558094	0.599	0.382	0.0110304	signal-induced proliferation-associated 1 like 1 [Source:MGI Symbol;Acc:MGI:2443679]	GTPase-activating protein#PC00257
T cell	Gpd2	7.47601e-07	-0.713532	0.229	0.43	0.0118368	glycerol phosphate dehydrogenase 2, mitochondrial [Source:MGI Symbol;Acc:MGI:99778]	dehydrogenase#PC00092
T cell	Rhoq	7.50031e-07	0.517458	0.562	0.325	0.0118752	ras homolog family member Q [Source:MGI Symbol;Acc:MGI:1931553]	small GTPase#PC00208
T cell	Gna13	9.52118e-07	0.475853	0.87	0.728	0.0150749	guanine nucleotide binding protein, alpha 13 [Source:MGI Symbol;Acc:MGI:95768]	heterotrimeric G-protein#PC00117
T cell	Serpinb6b	1.01901e-06	0.566378	0.76	0.553	0.0161339	serine (or cysteine) peptidase inhibitor, clade B, member 6b [Source:MGI Symbol;Acc:MGI:894688]	protease inhibitor#PC00191
T cell	Tgm2	1.10011e-06	0.767008	0.5	0.263	0.0174181	transglutaminase 2, C polypeptide [Source:MGI Symbol;Acc:MGI:98731]	transferase#PC00220
T cell	Smox	1.17863e-06	0.524264	0.604	0.36	0.0186613	spermine oxidase [Source:MGI Symbol;Acc:MGI:2445356]	oxidase#PC00175
T cell	2410006H16Rik	1.32135e-06	0.545034	0.635	0.395	0.0209209	RIKEN cDNA 2410006H16 gene [Source:MGI Symbol;Acc:MGI:1916471]
T cell	Havcr2	1.43957e-06	-0.933796	0.214	0.404	0.0227927	hepatitis A virus cellular receptor 2 [Source:MGI Symbol;Acc:MGI:2159682]	immunoglobulin receptor superfamily#PC00124
T cell	Tnfrsf4	1.50962e-06	-0.719411	0.135	0.342	0.0239019	tumor necrosis factor receptor superfamily, member 4 [Source:MGI Symbol;Acc:MGI:104512]	transmembrane signal receptor#PC00197
T cell	Fkbp5	2.02936e-06	0.487637	0.521	0.311	0.0321309	FK506 binding protein 5 [Source:MGI Symbol;Acc:MGI:104670]	chaperone#PC00072
T cell	Tiparp	2.12046e-06	0.576062	0.526	0.281	0.0335733	TCDD-inducible poly(ADP-ribose) polymerase [Source:MGI Symbol;Acc:MGI:2159210]
T cell	Rnf157	2.40126e-06	0.521608	0.443	0.224	0.0380192	ring finger protein 157 [Source:MGI Symbol;Acc:MGI:2442484]	ubiquitin-protein ligase#PC00234
T cell	Plin2	2.62569e-06	0.682279	0.531	0.32	0.0415725	perilipin 2 [Source:MGI Symbol;Acc:MGI:87920]	scaffold/adaptor protein#PC00226
T cell	Serp1	3.09779e-06	0.656813	0.786	0.645	0.0490472	stress-associated endoplasmic reticulum protein 1 [Source:MGI Symbol;Acc:MGI:92638]	chaperone#PC00072
Neutrophil	Lcn2	2.20464e-16	3.18179	0.957	0.423	3.4906e-12	lipocalin 2 [Source:MGI Symbol;Acc:MGI:96757]	transfer/carrier protein#PC00219
Neutrophil	Mmp8	4.54837e-12	2.21927	0.894	0.282	7.20143e-08	matrix metallopeptidase 8 [Source:MGI Symbol;Acc:MGI:1202395]	metalloprotease#PC00153
Neutrophil	Saa3	1.83957e-11	5.6749	0.66	0.099	2.91259e-07	serum amyloid A 3 [Source:MGI Symbol;Acc:MGI:98223]
Neutrophil	Irak3	1.648e-09	1.68668	0.766	0.254	2.60928e-05	interleukin-1 receptor-associated kinase 3 [Source:MGI Symbol;Acc:MGI:1921164]
Neutrophil	Chi3l3	8.79241e-09	2.66315	0.638	0.141	0.00013921
Neutrophil	Pirb	2.03189e-08	1.13927	0.936	0.549	0.000321709	paired Ig-like receptor B [Source:MGI Symbol;Acc:MGI:894311]
Neutrophil	Fbxl5	5.35263e-08	1.50045	0.872	0.521	0.000847482	F-box and leucine-rich repeat protein 5 [Source:MGI Symbol;Acc:MGI:2152883]
Neutrophil	Srxn1	2.51807e-07	1.88559	0.681	0.254	0.00398686	sulfiredoxin 1 homolog (S. cerevisiae) [Source:MGI Symbol;Acc:MGI:104971]
Neutrophil	Bst1	3.16757e-07	1.28577	0.83	0.479	0.00501521	bone marrow stromal cell antigen 1 [Source:MGI Symbol;Acc:MGI:105370]	cyclase#PC00079
Neutrophil	Sod2	7.17169e-07	1.30206	0.83	0.493	0.0113549	superoxide dismutase 2, mitochondrial [Source:MGI Symbol;Acc:MGI:98352]	oxidoreductase#PC00176
Neutrophil	Csrnp1	1.77144e-06	-1.26272	0.596	0.901	0.0280473	cysteine-serine-rich nuclear protein 1 [Source:MGI Symbol;Acc:MGI:2387989]
